# Supplementary material for: Coproporphyrin III Produced by the Bacterium Glutamicibacter arilaitensis Binds Zinc and Is Upregulated by Fungi in Cheese Rinds
Source: mSystems. 2018 Aug 21;3(4):e00036-18. doi: 10.1128/mSystems.00036-18 (PMC6104308; doi:10.1128/mSystems.00036-18)
Supplement: TABLE S1 [file sys004182256st1.xlsx]

## Sheet: FINAL_SupplementalTable
Supplemental Table S1: Genes that were differentially expressed by Glutamicibacter arilaitensis in the presence of Penicillium sp. strain #12. Genes related to corproporphyrin III production are highlighted in yellow
Translation Start	Translation Stop	Product	Raw Counts Alone Replicate 1	Raw Counts Alone Replicate 2	Raw Counts Alone Replicate 3	Raw Counts Alone Replicate 4	Normalized Counts Alone Replicate 1	Normalized Counts Alone Replicate 2	Normalized Counts Alone Replicate 3	Normalized Counts Alone Replicate 4	RPKM Alone	Expression Alone	Raw Counts Pen Replicate 1	Raw Counts Pen Replicate 2	Raw Counts Pen Replicate 3	Raw Counts Pen Replicate 4	Normalized Counts Pen Replicate 1	Normalized Counts Pen Replicate 2	Normalized Counts Pen Replicate 3	Normalized Counts Pen Replicate 4	RPKM Pen	Expression Pen	p-value Alone vs Pen	q-value Alone vs Pen	Fold Change Expression (EXP)
51426	50113	Putative ABC transport system permease protein	65	47	55	36	7064	5441	6012	3919	4	4	14	17	6	8	1518	1619	601	1017	1	0	2.36491e-158	1.6406e-157	0
101906	103423	Oligopeptide ABC transporter, periplasmic oligopeptide-binding protein OppA (TC 3.A.1.5.1)	34	21	23	30	3728	2466	2523	3226	2	1	12	14	12	19	1287	1300	1230	2248	1	0	2.8737e-16	6.34574e-16	0
115761	115198	Tricarboxylate transport protein TctB	11	11	11	9	1207	1373	1275	968	2	2	3	6	4	2	405	641	433	342	1	0	1.37441e-19	3.30867e-19	0
116741	115758	Tricarboxylate transport protein TctC	43	31	44	35	4728	3579	4749	3797	5	4	11	14	5	7	1223	1303	501	816	1	0	2.22946e-113	1.32366e-112	0
140506	139634	Formyltetrahydrofolate deformylase (EC 3.5.1.10)	116	115	104	143	12558	13239	11202	15394	17	15	9	10	8	5	928	948	831	582	1	0	0	0	0
140549	140698	hypothetical protein	23	20	15	21	2501	2396	1697	2263	17	14	0	1	3	0	0	165	326	95	1	0	0	0	0
151800	152546	Hydantoin racemase (EC 5.1.99.-)	12	10	10	4	1390	1205	1080	464	1	1	3	4	8	7	407	372	814	864	1	0	1.54541e-05	2.35894e-05	0
240852	241250	Benzoate 1,2-dioxygenase alpha subunit (EC 1.14.12.10)	2	8	4	5	247	1032	433	574	1	1	0	0	0	1	0	0	96	223	0	0	1.11515e-64	4.95041e-64	0
241247	241426	Benzoate 1,2-dioxygenase alpha subunit (EC 1.14.12.10)	2	4	7	3	253	532	809	369	3	2	0	1	1	0	0	92	112	31	0	0	1.36036e-81	6.88361e-81	0
328338	328451	hypothetical protein	3	2	4	2	421	249	461	275	3	3	0	1	1	0	64	182	104	84	1	0	1.22147e-14	2.59655e-14	0
386928	386791	hypothetical protein	5	4	4	3	574	496	461	409	4	3	1	0	1	0	144	52	125	58	1	0	8.92272e-36	2.9074e-35	0
400983	400642	hypothetical protein	2	1	7	3	273	136	853	407	1	1	0	8	0	1	89	791	29	185	1	0	0.00671279	0.00873453	0
462538	462768	Putative sugar ABC transport system, permease protein YjfF	4	0	9	4	498	0	984	511	2	2	0	0	0	2	75	39	0	332	0	0	6.26923e-32	1.93218e-31	0
483835	484023	Guanine deaminase( EC:3.5.4.3 )	121	159	156	153	13087	18410	16809	16457	100	85	1	2	1	0	103	216	100	109	1	0	0	0	0
484821	485801	Xanthine/uracil/thiamine/ascorbate permease family protein	56	73	54	74	6104	8424	5865	7983	8	7	3	6	4	5	345	556	401	583	0	0	0	0	0
802539	800617	Monoamine oxidase (1.4.3.4)	31	33	31	42	3358	3825	3406	4543	2	1	15	13	10	9	1554	1230	1002	1051	0	0	7.73926e-55	3.13704e-54	0
926210	926746	type II secretion system protein	7	13	10	7	790	1504	1167	852	2	2	7	3	5	5	722	339	501	581	1	0	1.62632e-09	2.91727e-09	0
931333	930935	hypothetical protein	5	5	8	4	547	612	887	466	1	1	4	6	1	2	423	619	145	328	1	0	0.000174178	0.000250236	0
1309950	1310936	Oligopeptide transport system permease protein OppC (TC 3.A.1.5.1)	7	12	11	8	775	1403	1250	884	1	1	7	3	3	4	780	311	300	465	0	0	9.55112e-14	1.98563e-13	0
1599187	1598744	hypothetical protein	2	4	4	5	290	468	446	627	1	1	0	3	2	5	0	286	254	630	0	0	0.00348354	0.00461334	0
1667983	1667849	hypothetical protein	2	1	2	0	244	217	311	0	1	1	0	0	0	0	44	56	0	3	0	0	1.56494e-62	6.80659e-62	0
1924470	1923226	Rossmann fold nucleotide-binding protein Smf possibly involved in DNA uptake	29	28	32	18	3197	3332	3440	1969	2	2	9	17	7	9	1011	1593	704	1062	1	0	1.45013e-35	4.70926e-35	0
1926032	1924479	MG(2+) CHELATASE FAMILY PROTEIN / ComM-related protein	38	29	52	45	4106	3358	5600	4924	3	2	14	12	6	9	1465	1146	641	1144	1	0	6.43902e-106	3.70914e-105	0
2000540	1998939	Mobile element protein	15	22	17	19	1702	2624	1837	2044	1	1	7	20	11	13	796	1921	1113	1583	1	0	1.48214e-05	2.26684e-05	0
2149186	2148392	ABC transporter, integral membrane subunit	18	17	19	16	2001	1988	2099	1747	2	2	5	5	4	9	588	550	490	1116	1	0	9.74516e-28	2.77175e-27	0
2197189	2196275	Maltose/maltodextrin ABC transporter, permease protein MalG	21	31	31	26	2338	3642	3398	2793	3	3	11	11	9	4	1143	1017	980	518	1	0	7.11573e-53	2.82223e-52	0
2270228	2270112	hypothetical protein	2	0	1	0	231	109	206	63	1	1	1	0	0	0	203	0	0	67	0	0	0.000413326	0.000582025	0
2511695	2512198	TctB citrate transporter	27	30	37	33	2964	3524	4033	3598	8	7	3	5	3	2	340	464	308	233	1	0	0	0	0
2597137	2597580	hypothetical protein	3	5	10	5	391	616	1163	625	1	1	1	2	2	4	143	218	284	571	1	0	3.13382e-10	5.76844e-10	0
2597573	2597959	hypothetical protein	5	3	4	4	585	358	478	531	1	1	1	1	4	3	110	161	416	357	1	0	4.91376e-05	7.285e-05	0
2597970	2598626	hypothetical protein	2	7	10	8	286	817	1107	866	1	1	3	2	5	2	396	184	576	282	0	0	2.26689e-09	4.04756e-09	0
2612260	2610134	Phage tail length tape-measure protein	22	28	25	16	2374	3234	2703	1783	1	1	14	12	13	14	1445	1178	1338	1620	1	0	3.01756e-11	5.75986e-11	0
2612625	2612356	hypothetical protein	6	2	1	1	653	232	192	108	1	1	1	0	5	0	103	32	589	91	1	0	0.0329549	0.0407177	0
2620087	2618138	Phage portal protein	25	18	23	26	2723	2131	2532	2804	1	1	19	14	18	15	1962	1301	1848	1745	1	0	4.9442e-06	7.73293e-06	0
2629034	2627739	Adenine-specific methyltransferase (EC 2.1.1.72)	12	16	14	9	1320	1858	1520	1024	1	1	7	19	7	6	734	1801	758	785	1	0	0.00146473	0.00199296	0
2894102	2893311	membrane protein, putative	10	9	10	13	1125	1058	1144	1483	1	1	5	5	7	7	610	479	713	844	1	0	4.25953e-07	6.96017e-07	0
3180620	3180757	hypothetical protein	0	3	1	0	40	424	108	4	1	1	0	1	0	0	47	104	0	38	0	0	1.85623e-08	3.20493e-08	0
3191131	3190361	Mobile element protein	15	17	19	8	1696	2065	2096	877	2	2	2	9	7	4	220	866	753	490	1	0	1.08144e-27	3.0736e-27	0
3272832	3271474	vannilate transporter VanK	71	77	91	108	7677	8890	9854	11616	8	6	9	11	9	10	983	1024	896	1187	1	0	0	0	0
3426999	3427826	Alkanesulfonates transport system permease protein	55	74	49	62	6034	8608	5278	6737	9	8	4	5	5	2	413	462	555	315	0	0	0	0	0
3495131	3492801	Beta-glucosidase (EC 3.2.1.21)	47	62	66	67	5128	7139	7099	7195	3	2	24	23	18	22	2499	2130	1808	2562	1	0	4.11756e-66	1.85554e-65	0
3497115	3496063	putative sugar ABC transporter, permease component	18	17	19	33	1971	1991	2110	3565	2	2	3	6	3	6	354	584	300	700	0	0	7.89626e-105	4.52836e-104	0
3498416	3497112	Maltose/maltodextrin ABC transporter, substrate binding periplasmic protein MalE	44	30	39	38	4792	3467	4225	4116	3	3	7	11	6	9	724	1052	601	1116	1	0	2.26357e-127	1.42476e-126	0
3721972	3722508	hypothetical protein	4	7	12	5	470	898	1354	638	1	1	8	4	3	4	827	369	322	467	1	0	1.74905e-05	2.66035e-05	0
483329	481953	Nitrate/nitrite transporter	13378	13737	15999	19400	1441995	1580851	1720362	2080728	1451	1238	34	35	49	37	3546	3310	4877	4336	4	2	0	0	0.00161551
3349897	3351210	Isocitrate lyase (EC 4.1.3.1)	37641	22162	33249	46400	4057161	2550453	3575326	4976511	3394	2884	53	104	67	77	5430	9598	6712	9000	9	5	0	0	0.0017337
477000	477377	hypothetical protein	53971	67133	66548	70726	5817239	7725614	7155932	7585604	21860	18706	125	88	137	146	12836	8183	13654	16961	52	34	0	0	0.0018176
477356	477472	hypothetical protein	11379	13887	14597	15147	1226493	1598172	1569639	1624573	15036	12860	23	24	29	37	2390	2231	2967	4346	38	25	0	0	0.00194401
481951	480350	Assimilatory nitrate reductase large subunit (EC:1.7.99.4)	10830	11466	13296	15033	1167315	1319540	1429796	1612338	1010	862	33	36	50	45	3394	3409	5006	5276	4	2	0	0	0.00232019
1975948	1974728	Ammonium transporter	178006	188460	209834	232199	19186141	21687858	22563323	24903840	21176	18087	615	1043	1127	988	63051	96228	111864	114276	122	78	0	0	0.00431249
2503311	2502286	Acetoin dehydrogenase E1 component beta-subunit (EC 1.2.4.-)	3666	3054	2608	4681	395240	351550	280495	502070	436	372	22	28	31	19	2262	2620	3139	2235	3	2	0	0	0.00537634
479818	478328	Nitrite reductase [NAD(P)H] large subunit (EC 1.7.1.4)	2116	2386	2759	2640	228167	274582	296686	283223	212	181	23	16	16	17	2372	1526	1641	1992	1	1	0	0	0.00552486
164002	165606	Methylcrotonyl-CoA carboxylase carboxyl transferase subunit (EC 6.4.1.4)	4787	4548	4919	5661	516007	523416	529014	607233	396	338	34	58	61	26	3575	5404	6079	3029	4	2	0	0	0.00591716
3351225	3352928	Malate synthase (EC 2.3.3.9)	42501	24136	37169	49512	4580945	2777549	3996778	5310328	2877	2445	229	296	227	314	23527	27296	22533	36370	24	16	0	0	0.00654397
2582677	2582333	FIG00525068: membrane protein	1221	1289	1436	1598	131612	148420	154452	171452	514	439	14	14	11	14	1454	1311	1116	1634	6	3	0	0	0.00683371
2504303	2503329	Acetoin dehydrogenase E1 component alpha-subunit (EC 1.2.4.-)	4014	3504	2938	4778	432663	403288	315959	512525	499	426	26	44	41	25	2758	4113	4105	2946	5	3	0	0	0.00704225
637076	636057	Siroheme synthase / Precorrin-2 oxidase (EC 1.3.1.76) / Sirohydrochlorin ferrochelatase (EC 4.99.1.4)	6402	5819	7077	9418	690125	669657	761023	1010147	900	767	48	76	76	73	4958	7080	7560	8495	10	6	0	0	0.00782269
163362	163997	Transcriptional regulator, TetR family	2715	2934	2886	3349	292689	337713	310340	359246	597	511	30	29	28	25	3104	2744	2850	2940	7	4	0	0	0.00782779
165622	167679	Methylcrotonyl-CoA carboxylase biotin-containing subunit (EC 6.4.1.4)	9165	8427	9346	10115	987936	969845	1005021	1084951	575	491	48	114	98	73	4982	10599	9741	8542	6	4	0	0	0.00814664
168193	168993	Hydroxymethylglutaryl-CoA lyase (EC 4.1.3.4)	2281	2238	2473	2519	245941	257635	266018	270198	379	324	16	38	22	32	1694	3526	2251	3741	5	3	0	0	0.00925926
636057	634957	Uroporphyrinogen III synthase HEM4	5471	5175	6262	7661	589696	595615	673355	821662	713	608	57	101	77	48	5914	9364	7720	5653	10	6	0	0	0.00986842
476647	474026	Nitrite reductase [NAD(P)H] large subunit (EC 1.7.1.4)	27568	27201	32546	37845	2971404	3130359	3499679	4058964	1526	1302	237	326	415	352	24328	30092	41235	40717	20	13	0	0	0.00998464
2502289	2502056	biotin/lipoyl attachment domain-containing protein	1254	1107	919	1561	135262	127458	98826	167501	661	565	15	15	16	11	1598	1450	1677	1310	10	6	0	0	0.0106195
167676	168200	FIG00820637:: Acyl dehydratase	1644	1497	1731	2053	177222	172298	186197	220201	421	359	16	35	17	16	1725	3282	1756	1890	6	4	0	0	0.0111421
2568538	2567021	Oligopeptide transport system permease protein OppB (TC 3.A.1.5.1)	10926	10310	12367	15279	1177705	1186484	1329848	1638751	1029	878	158	227	219	145	16275	20960	21802	16861	19	12	0	0	0.0136674
1952542	1954248	Acetyl-coenzyme A synthetase (EC 6.2.1.1)	3186	2810	2894	3258	343466	323474	311252	349529	227	194	35	67	64	40	3664	6192	6392	4674	4	3	0	0	0.0154639
1473824	1478443	Glutamate synthase [NADPH] large chain (EC 1.4.1.13)	31516	31431	38573	47114	3396947	3617082	4147819	5053102	1028	877	546	697	587	718	55989	64318	58317	83099	21	14	0	0	0.0159635
821243	822472	Putrescine ABC transporter putrescine-binding protein PotF (TC 3.A.1.11.2)	599	594	660	816	64597	68369	71006	87591	69	59	10	19	18	6	1117	1756	1865	753	1	1	0	0	0.0169492
637311	638042	Alkylated DNA repair protein AlkB	15459	19253	19246	18635	1666274	2215676	2069584	1998691	3171	2715	398	329	348	293	40793	30380	34602	33888	73	47	0	0	0.0173112
411758	412819	Membrane protein, putative	934	997	1094	1319	100774	114847	117655	141555	130	111	28	31	33	30	2956	2909	3338	3497	4	2	0	0	0.018018
2582332	2580707	SSS sodium solute transporter superfamily	4541	5188	5222	5809	489502	597131	561531	623031	408	349	118	130	111	89	12154	12052	11061	10322	10	7	0	0	0.0200573
975103	976878	putative alpha-amylase	2197	2204	2501	2815	236891	253741	268965	301920	175	149	57	92	63	55	5877	8524	6282	6375	5	3	0	0	0.0201342
2570483	2568681	Oligopeptide ABC transporter, periplasmic oligopeptide-binding protein OppA (TC 3.A.1.5.1)	76580	82403	84663	103544	8254045	9482909	9103755	11105338	6158	5261	1696	2352	2258	1384	173674	216840	224192	160037	168	107	0	0	0.0203383
2566969	2565899	Oligopeptide transport system permease protein OppC (TC 3.A.1.5.1)	7354	7064	8277	9587	792653	812917	890019	1028232	963	822	159	226	242	133	16332	20863	24049	15421	28	17	0	0	0.0206813
1823670	1824950	Manganese transport protein MntH	2124	2250	2279	2291	228944	258973	245094	245805	223	191	55	60	73	50	5713	5534	7253	5807	7	4	0	0	0.0209424
919803	917779	Acetyl-coenzyme A synthetase (EC 6.2.1.1)	2897	3352	3400	3856	312334	385854	365641	413655	213	182	104	109	96	78	10713	10110	9530	9069	7	4	0	0	0.021978
2970141	2968924	Mn2+/Fe2+ transporter, NRAMP family	2630	2490	3085	3672	283532	286578	331735	393902	311	265	87	79	67	90	8970	7290	6693	10445	10	6	0	0	0.0226415
823708	824841	Putrescine transport ATP-binding protein PotG (TC 3.A.1.11.2)	392	419	535	503	42272	48262	57567	53960	52	44	16	16	19	18	1701	1508	1962	2160	2	1	0	0	0.0227273
3505365	3504313	3-hydroxyisobutyryl-CoA hydrolase (EC 3.1.2.4)	3699	3302	3193	3336	398796	380085	343426	357830	411	351	75	102	104	72	7705	9466	10325	8362	13	8	0	0	0.022792
1586085	1586849	Short-chain dehydrogenase/reductase SDR	9610	10349	11645	12861	1035813	1191006	1252194	1379385	1858	1587	268	344	282	258	27455	31802	28067	29836	59	38	0	0	0.0239445
2340550	2337098	Pyruvate carboxylase (EC 6.4.1.1)	68478	52885	64724	66393	7380792	6085980	6959763	7120857	2338	1994	1303	2044	1955	1421	133497	188462	194118	164295	76	49	0	0	0.0245737
2968910	2968101	hypothetical protein possibly connected to lactam utilization and allophanate hydrolase	1488	1567	1905	2199	160426	180350	204877	235867	282	241	56	54	44	52	5768	5019	4434	6027	10	6	0	0	0.0248963
822488	823711	Putrescine ABC transporter putrescine-binding protein PotF (TC 3.A.1.11.2)	386	384	479	508	41646	44250	51574	54532	45	39	16	12	21	16	1652	1113	2155	1864	2	1	0	0	0.025641
1305618	1306379	Oligopeptide ABC transporter, periplasmic oligopeptide-binding protein OppA (TC 3.A.1.5.1)	1949	1654	1828	2082	210093	190376	196571	223360	315	269	57	59	62	54	5864	5475	6183	6264	12	7	0	0	0.0260223
2565902	2564205	Dipeptide transport ATP-binding protein DppD (TC 3.A.1.5.2)	13114	15074	15466	16137	1413534	1734779	1663123	1730806	1126	963	395	522	491	374	40544	48150	48750	43306	41	26	0	0	0.026999
1005748	1004960	extracellular solute-binding protein, family 3	7312	7208	7604	8888	788187	829546	817672	953272	1257	1073	191	278	282	196	19568	25667	28080	22733	47	30	0	0	0.027959
1004848	1004057	polar amino acid ABC transporter, inner membrane subunit	1825	1718	1971	2422	196714	197740	211955	259861	320	273	61	83	74	40	6293	7674	7348	4644	12	8	0	0	0.029304
1586880	1587620	FIG00809980: hypothetical protein	5682	5666	6782	7579	612494	652088	729290	812960	1109	946	183	267	234	162	18819	24699	23232	18749	45	28	0	0	0.0295983
3055724	3055924	hypothetical protein	2107	2688	2551	2880	227195	309444	274377	308924	1627	1392	92	89	84	69	9480	8228	8429	8027	66	42	0	0	0.0301724
3425120	3425884	Alkanesulfonates ABC transporter ATP-binding protein / Sulfonate ABC transporter, ATP-binding subunit SsuB	203	237	181	240	21954	27329	19480	25774	36	30	18	6	8	10	1878	585	812	1166	2	1	0	0	0.0333333
3570259	3569324	Phosphate transport system permease protein PstC (TC 3.A.1.7.1)	200	245	270	337	21642	28238	29035	36239	36	30	20	20	12	15	2069	1854	1219	1822	2	1	0	0	0.0333333
3504316	3503420	3-hydroxyisobutyrate dehydrogenase (EC 1.1.1.31)	3100	2743	2774	2913	334135	315734	298333	312435	411	351	78	119	109	116	8071	11019	10912	13468	18	12	0	0	0.034188
557153	555663	Sodium/glycine symporter GlyP	4301	4446	4865	5517	463675	511721	523219	591783	410	350	166	211	191	175	17043	19495	19014	20277	19	12	0	0	0.0342857
695722	694550	ABC transporter	550	545	624	778	59382	62819	67131	83482	68	58	20	43	25	22	2146	3965	2573	2557	3	2	0	0	0.0344828
1234555	1233725	glutamate-binding protein of ABC transporter system	6653	5760	6303	7674	717108	662946	677770	823124	1015	866	208	300	305	180	21302	27708	30291	20918	47	30	0	0	0.034642
696600	695719	ABC transporter, ATP-binding protein	851	876	865	1126	91781	100892	93072	120865	134	115	49	44	32	32	5053	4068	3256	3740	7	4	0	0	0.0347826
414757	412862	Alkaline phosphatase (EC 3.1.3.1)	438	470	518	563	47248	54137	55756	60452	33	28	23	22	20	20	2418	2051	2024	2409	1	1	0	0	0.0357143
2510766	2511698	TctC citrate transporter	255	211	226	199	27536	24339	24340	21392	30	26	11	20	20	6	1135	1845	2075	708	2	1	0	0	0.0384615
627101	625425	Urocanate hydratase (EC 4.2.1.49)	27819	27582	28676	35612	2998528	3174165	3083533	3819515	2282	1949	1244	1593	1344	926	127466	146898	133397	107101	120	76	0	0	0.0389944
1235413	1234586	putative glutamate uptake system ATP-binding protein	2853	2726	2669	3143	307598	313793	286998	337138	440	376	122	137	151	104	12550	12705	15009	12069	24	15	0	0	0.0398936
1004042	1003260	ATPase component CbiO of energizing module of cobalt ECF transporter	2312	2536	2449	2631	249210	291913	263349	282216	405	346	93	137	100	101	9583	12657	9960	11765	21	14	0	0	0.0404624
3812029	3810422	3-methylmercaptopropionyl-CoA ligase (DmdB)	727	630	742	828	78411	72603	79804	88878	58	49	38	64	41	31	3908	5899	4105	3644	4	2	0	0	0.0408163
2910609	2909296	O-acetylhomoserine sulfhydrylase (EC 2.5.1.49)	388	280	266	234	41920	32272	28611	25202	28	24	22	21	22	22	2260	1940	2247	2655	2	1	0	0	0.0416667
1233585	1232908	ABC-type amino acid transport system, permease component	1674	1260	1491	1946	180450	145027	160432	208737	300	256	58	98	87	74	6033	9082	8636	8621	18	11	0	0	0.0429688
1610084	1609878	hypothetical protein	3605	5006	4598	3842	388613	576160	494422	412106	2634	2260	221	223	189	174	22703	20567	18784	20162	154	99	0	0	0.0438053
1306518	1307252	Oligopeptide ABC transporter, periplasmic oligopeptide-binding protein OppA (TC 3.A.1.5.1)	607	521	610	681	65513	59966	65594	73118	105	89	29	32	35	37	3049	3008	3562	4361	7	4	0	0	0.0449438
1201655	1202380	putative methyltransferase	152	161	123	134	16471	18590	13273	14424	25	21	10	14	16	8	1115	1372	1593	969	2	1	0	0	0.047619
2336994	2336452	hypothetical protein	1995	1523	1964	1955	215049	175358	211227	209700	438	373	87	112	115	88	8988	10374	11474	10232	29	18	0	0	0.0482574
236236	235460	Electron transfer flavoprotein, beta subunit	1239	1141	1134	1178	133649	131416	121985	126435	193	165	44	77	72	59	4505	7121	7215	6913	12	8	0	0	0.0484848
2366203	2364287	Acetyl-coenzyme A synthetase (EC 6.2.1.1)	1889	1580	1713	1991	203647	181875	184281	213594	119	102	111	112	105	95	11443	10388	10514	11040	8	5	0	0	0.0490196
1587682	1589388	Ferredoxin--sulfite reductase, actinobacterial type (EC 1.8.7.1)	1955	2002	2219	2595	210810	230465	238629	278418	164	140	108	150	129	130	11070	13913	12861	15038	11	7	0	0	0.05
507999	505942	prolyl oligopeptidase family protein [imported], putative	4302	3761	4420	4940	463723	432855	475359	529835	270	231	273	301	244	219	27981	27773	24244	25389	19	12	0	0	0.0519481
2909299	2908076	Cystathionine gamma-lyase (EC 4.4.1.1)	560	399	418	328	60395	45969	44948	35188	44	38	35	34	30	27	3681	3165	3019	3142	4	2	0	0	0.0526316
3824401	3824757	5-Hydroxyisourate Hydrolase (HIUase) (EC 3.5.2.17)	100	107	133	162	10792	12366	14370	17425	45	38	6	8	8	5	678	791	833	600	3	2	0	0	0.0526316
3825862	3827295	Xanthine-uracil permease	208	205	254	332	22467	23658	27328	35672	22	19	27	27	28	17	2835	2497	2837	2006	2	1	0	0	0.0526316
465201	463642	Long-chain-fatty-acid--CoA ligase (EC 6.2.1.3)	1009	967	1009	1252	108856	111302	108541	134329	86	74	66	73	69	43	6760	6738	6920	5074	6	4	0	0	0.0540541
2366391	2367044	Propionate catabolism operon transcriptional regulator of GntR family [predicted]	603	554	516	525	65032	63805	55548	56386	107	92	36	37	45	30	3777	3500	4538	3548	9	5	0	0	0.0543478
3502922	3503425	Transcriptional regulator, MarR family	1049	975	898	992	113143	112207	96603	106425	248	212	49	57	58	69	5110	5293	5797	8041	18	12	0	0	0.0566038
486074	487579	Xanthine dehydrogenase, iron-sulfur cluster and FAD-binding subunit A (1.17.1.4)	412	500	494	553	44502	57540	53145	59379	41	35	44	39	31	26	4557	3598	3165	3087	3	2	0	0	0.0571429
1200220	1198628	Long-chain-fatty-acid--CoA ligase (EC 6.2.1.3)	488	440	505	502	52602	50655	54377	53934	38	33	31	38	41	25	3242	3511	4164	2916	3	2	0	0	0.0606061
3568138	3567359	Phosphate transport ATP-binding protein PstB (TC 3.A.1.7.1)	227	209	251	271	24467	24073	27011	29082	39	33	20	23	30	9	2136	2141	3013	1058	4	2	0	0	0.0606061
2897389	2898774	L-Proline/Glycine betaine transporter ProP	485	380	394	411	52356	43842	42436	44127	38	32	32	28	30	23	3372	2650	3050	2758	3	2	0	0	0.0625
3273933	3272920	Flavodoxin reductases (ferredoxin-NADPH reductases) family 1; Vanillate O-demethylase oxidoreductase (EC 1.14.13.-)	132	147	172	176	14228	16943	18583	18917	19	16	19	15	15	17	1979	1389	1525	2017	2	1	0	0	0.0625
3095700	3096767	Glycerol-3-phosphate ABC transporter, ATP-binding protein UgpC (TC 3.A.1.1.3)	14646	15693	16655	19421	1578683	1806029	1790982	2083022	1988	1699	1003	1312	1189	1038	102745	121028	118008	120081	167	108	0	0	0.0635668
487576	489909	Xanthine dehydrogenase, molybdenum binding subunit (EC 1.17.1.4)	628	638	626	782	67702	73424	67318	83907	36	31	59	75	55	47	6073	6952	5466	5452	4	2	0	0	0.0645161
1232911	1232000	glutamate permease	2161	1921	2102	2426	232945	221087	226043	260238	301	257	128	216	162	139	13150	19969	16138	16106	28	17	0	0	0.0661479
581224	583014	L-lactate permease	545	483	491	482	58799	55674	52803	51724	35	30	36	28	48	31	3696	2593	4804	3670	3	2	0	0	0.0666667
3823822	3824337	Uricase (EC 1.7.3.3)	159	229	230	235	17163	26453	24775	25308	53	45	21	19	15	18	2152	1841	1510	2088	5	3	0	0	0.0666667
2049534	2048476	3-isopropylmalate dehydrogenase (EC 1.1.1.85)	893	894	1042	1229	96280	102928	112120	131898	122	104	74	81	80	84	7670	7484	8028	9737	11	7	0	0	0.0673077
1478436	1479905	Glutamate synthase [NADPH] small chain (EC 1.4.1.13)	14933	16398	17789	18202	1609548	1887092	1912912	1952252	1464	1252	1298	1288	1190	1152	132953	118777	118182	133190	132	85	0	0	0.0678914
824838	825761	Putrescine transport system permease protein PotH (TC 3.A.1.11.2)	235	223	293	251	25333	25774	31542	27015	34	29	27	29	19	23	2785	2737	1913	2675	4	2	0	0	0.0689655
473008	474003	Aldo-keto reductase	5410	5718	6896	7429	583154	658099	741602	796863	817	697	485	524	511	432	49748	48334	50716	50053	77	49	0	0	0.0703013
116900	118537	Signal transduction histidine kinase CitA regulating citrate metabolism	204	214	253	211	22045	24672	27280	22685	17	14	25	41	22	20	2638	3831	2246	2367	2	1	0	0	0.0714286
194351	193713	hypothetical protein	3582	3606	3768	3226	386152	415024	405191	346081	709	607	257	333	290	242	26394	30731	28819	28085	69	44	0	0	0.0724876
3571494	3570379	Phosphate ABC transporter, periplasmic phosphate-binding protein PstS (TC 3.A.1.7.1)	485	552	532	686	52285	63545	57278	73636	64	55	40	49	46	44	4140	4599	4651	5121	6	4	0	0	0.0727273
235445	234465	Electron transfer flavoprotein, alpha subunit	1307	1062	1224	1334	140907	122243	131687	143139	160	137	85	125	88	90	8796	11575	8756	10488	15	10	0	0	0.0729927
814588	813098	Methylmalonate-semialdehyde dehydrogenase [inositol] (EC 1.2.1.27)	895	654	746	703	96528	75289	80318	75427	64	54	74	78	73	49	7603	7215	7248	5669	7	4	0	0	0.0740741
569508	571184	L-lactate permease	677	562	641	600	73073	64759	69021	64429	47	40	51	54	60	49	5296	4981	6010	5680	5	3	0	0	0.075
118530	119294	Response regulator CitB of citrate metabolism	85	117	91	89	9223	13494	9824	9635	16	13	13	10	11	12	1431	1013	1096	1402	2	1	0	0	0.0769231
1013163	1012972	hypothetical protein	19	29	23	24	2141	3404	2484	2620	16	13	1	6	4	2	184	616	450	240	3	1	1.83914e-210	1.43245e-209	0.0769231
3425970	3426992	Alkanesulfonates-binding protein	112	140	114	139	12078	16133	12351	14993	15	13	13	14	9	8	1341	1301	926	962	1	1	0	0	0.0769231
1832781	1831486	3-ketoacyl-CoA thiolase (EC 2.3.1.16) @ Acetyl-CoA acetyltransferase (EC 2.3.1.9)	914	592	729	840	98568	68201	78428	90177	75	64	54	102	87	50	5618	9437	8684	5786	8	5	0	0	0.078125
2396347	2394932	Argininosuccinate lyase (EC 4.3.2.1)	6512	5967	7556	8928	701960	686745	812492	957604	654	557	577	712	621	569	59165	65687	61644	65806	69	44	0	0	0.0789946
1376065	1374641	Glutamine synthetase type I (EC 6.3.1.2)	26919	26070	29163	34219	2901458	3000210	3135929	3670057	2611	2229	1997	3102	2627	2249	204570	285973	260772	260036	276	177	0	0	0.0794078
1144023	1145579	Lysine-specific permease	419	339	344	362	45166	39023	37033	38852	30	25	34	50	52	30	3545	4650	5188	3496	4	2	0	0	0.08
3047533	3046547	Agmatinase (EC 3.5.3.11)	1783	1408	1542	1587	192235	162133	165876	170294	204	174	135	156	166	111	13838	14424	16563	12892	22	14	0	0	0.0804598
234459	232639	hypothetical protein	2312	1881	2065	2055	249285	216477	222143	220472	146	124	150	232	192	147	15410	21428	19115	17095	15	10	0	0	0.0806452
3325377	3328658	minor extracellular serine protease	4193	3406	3439	3807	451937	392042	369842	408356	144	123	343	393	351	304	35139	36304	34888	35208	16	10	0	0	0.0813008
811668	810310	Glycolate dehydrogenase (EC 1.1.99.14), subunit GlcD	199	145	188	110	21464	16687	20239	11799	15	12	15	18	17	22	1637	1739	1751	2579	2	1	0	0	0.0833333
1201393	1200245	3-ketoacyl-CoA thiolase (EC 2.3.1.16) @ Acetyl-CoA acetyltransferase (EC 2.3.1.9)	370	353	390	431	39897	40730	42041	46254	43	36	38	48	35	35	3975	4452	3553	4068	5	3	0	0	0.0833333
3275068	3273974	Vanillate O-demethylase oxygenase subunit (EC 1.14.13.82)	185	241	227	327	20045	27832	24504	35089	28	24	18	32	26	24	1924	2956	2676	2861	3	2	0	0	0.0833333
3427891	3429852	Acetyl-coenzyme A synthetase (EC 6.2.1.1)	203	217	199	250	21881	25079	21412	26827	14	12	19	26	31	8	1953	2453	3094	978	1	1	0	0	0.0833333
3275238	3275819	Transcriptional regulator, PadR family	230	259	262	261	24857	29811	28264	28002	55	47	25	23	25	28	2618	2166	2527	3247	6	4	0	0	0.0851064
2406742	2405711	N-acetyl-gamma-glutamyl-phosphate reductase (EC 1.2.1.38)	6226	5541	6915	7977	671059	637748	743641	855596	826	704	565	719	572	681	57867	66309	56857	78798	97	62	0	0	0.0880682
3569324	3568185	Phosphate transport system permease protein PstA (TC 3.A.1.7.1)	301	326	379	427	32478	37554	40799	45796	40	34	30	61	22	30	3100	5684	2198	3524	5	3	0	0	0.0882353
249447	251054	Acetoacetyl-CoA synthetase (EC 6.2.1.16) / Long-chain-fatty-acid--CoA ligase (EC 6.2.1.3)	723	629	659	676	78032	72384	70903	72528	53	45	70	84	90	66	7196	7783	8973	7686	7	4	0	0	0.0888889
2206471	2205131	L-Proline/Glycine betaine transporter ProP	6712	7520	7175	10123	723469	865415	771552	1085808	751	642	771	1007	772	576	78953	92885	76640	66649	92	58	0	0	0.0903427
170574	170443	hypothetical protein	11	17	15	12	1231	2027	1680	1350	13	11	1	2	1	2	159	223	154	283	2	1	6.43448e-152	4.36215e-151	0.0909091
3552807	3552923	hypothetical protein	3431	3070	3521	5724	369855	353334	378629	613994	4304	3666	379	501	365	348	38869	46252	36229	40237	538	345	0	0	0.094108
2505113	2504370	Transcriptional regulator, IclR family	776	943	909	838	83717	108546	97756	89884	149	127	83	102	102	72	8557	9488	10153	8422	19	12	0	0	0.0944882
548933	550108	NADP-dependent malic enzyme (EC 1.1.1.40)	2885	2880	3599	4772	311060	331449	387042	511897	384	327	329	403	354	394	33709	37182	35153	45652	49	32	0	0	0.0978593
1831486	1830149	3-oxoacyl-[acyl-carrier protein] reductase (EC 1.1.1.100)	1132	770	1049	976	122030	88642	112856	104744	93	80	80	149	114	90	8275	13820	11363	10500	12	8	0	0	0.1
2033467	2032019	3-isopropylmalate dehydratase large subunit (EC 4.2.1.33)	1736	1782	1979	2426	187144	205135	212891	260231	174	149	197	229	226	221	20268	21169	22437	25630	23	15	0	0	0.100671
698714	697344	Hemoglobin, heme-dependent two component system sensory histidine kinase ChrS	799	796	797	1028	86196	91627	85713	110268	79	68	89	105	113	91	9185	9682	11273	10556	11	7	0	0	0.102941
169060	169563	hypothetical protein	1055	1041	1107	1108	113775	119809	119124	118925	273	233	115	122	134	106	11787	11273	13322	12273	37	24	0	0	0.103004
1832857	1833516	Transcriptional regulator, TetR family	390	311	327	388	42116	35819	35241	41638	68	58	60	48	30	22	6193	4459	3017	2650	9	6	0	0	0.103448
2760699	2759311	Inner membrane metabolite transport protein YhjE	218	256	218	271	23543	29471	23530	29134	22	19	39	47	32	28	4005	4413	3179	3266	4	2	0	0	0.105263
757023	756469	hypothetical protein	85	76	96	124	9224	8759	10355	13360	22	18	7	19	14	12	770	1793	1466	1469	3	2	0	0	0.111111
803365	804288	Transcriptional regulator, AraC family	257	314	278	366	27723	36191	29985	39257	42	36	43	30	41	34	4479	2851	4135	3982	6	4	0	0	0.111111
2675510	2676106	FIG00981735: hypothetical protein	815	685	739	660	87846	78938	79464	70789	155	132	86	111	113	64	8809	10280	11221	7438	24	15	0	0	0.113636
3424582	3423251	Acyl-CoA dehydrogenase; probable dibenzothiophene desulfurization enzyme	428	593	480	652	46134	68287	51708	69955	51	44	89	72	61	60	9115	6661	6115	7018	8	5	0	0	0.113636
1249792	1248380	3'-to-5' exoribonuclease RNase R	739	608	713	652	79677	70010	76698	69966	61	52	99	102	89	77	10180	9437	8903	8996	10	6	0	0	0.115385
2910646	2910873	hypothetical protein	63	73	46	37	6897	8508	4988	4008	31	26	5	6	10	7	607	558	1077	891	5	3	0	0	0.115385
3552770	3551739	Alcohol dehydrogenase (EC 1.1.1.1)	44881	47848	52658	78424	4837494	5506308	5662331	8411128	6935	5915	7311	8245	6060	6336	748693	760092	601451	732599	1069	688	0	0	0.116314
814700	816223	putative regulatory protein	265	188	251	263	28574	21741	27084	28290	20	17	28	39	39	30	2965	3674	3886	3487	3	2	0	0	0.117647
2962585	2964324	Biotin carboxylase of acetyl-CoA carboxylase (EC 6.3.4.14) / Biotin carboxyl carrier protein of acetyl-CoA carboxylase	1049	967	1149	1195	113064	111295	123612	128272	80	68	141	156	161	108	14447	14433	16013	12543	12	8	0	0	0.117647
638917	638039	putative membrane protein	1520	1570	1939	1993	163856	180786	208581	213835	255	218	221	257	217	212	22685	23775	21635	24607	40	26	0	0	0.119266
2960972	2962576	Allophanate hydrolase 2 subunit 1 (EC 3.5.1.54)	987	928	1030	991	106385	106839	110803	106364	78	67	147	126	119	114	15117	11697	11883	13279	12	8	0	0	0.119403
3485455	3484787	hypothetical protein	1773	1497	1742	1967	191131	172363	187339	211017	333	284	202	223	237	237	20738	20630	23577	27457	53	34	0	0	0.119718
2405714	2404500	Glutamate N-acetyltransferase (EC 2.3.1.35)	5499	4701	6215	7425	592764	541052	668364	796369	627	534	655	878	736	787	67091	80941	73094	91024	99	64	0	0	0.11985
1198631	1197432	Butyryl-CoA dehydrogenase (EC 1.3.99.2)	256	284	289	290	27651	32748	31144	31178	29	25	36	44	44	38	3726	4140	4423	4435	5	3	0	0	0.12
3844126	3842786	Possible alpha-xyloside ABC transporter, substrate-binding component	500	413	377	336	53989	47538	40623	36104	38	33	59	52	53	56	6131	4794	5327	6556	6	4	0	0	0.121212
1480102	1479959	hypothetical protein	946	932	1039	995	102046	107322	111791	106779	869	742	110	173	113	119	11296	15950	11268	13859	141	90	0	0	0.121294
170015	169686	hypothetical membrane protein	372	355	385	372	40158	40855	41404	39964	143	123	49	47	58	39	5056	4398	5838	4596	23	15	0	0	0.121951
1450271	1450068	hypothetical protein	111095	153887	139585	168013	11974190	17709188	15009538	18019757	89762	76853	25248	16927	15967	16820	2585446	1560425	1584728	1944666	14507	9405	5.82995e-273	5.26054e-272	0.122376
41247	42749	D-serine/D-alanine/glycine transporter	94	132	103	133	10169	15255	11137	14332	9	8	28	30	15	32	2879	2805	1538	3787	2	1	1.1666e-233	9.71162e-233	0.125
3056503	3058035	L-Proline/Glycine betaine transporter ProP	868	664	777	862	93593	76515	83651	92477	66	56	102	126	124	80	10523	11686	12337	9251	11	7	0	0	0.125
3857159	3858544	NADP-dependent malic enzyme (EC 1.1.1.40)	271	276	329	369	29298	31832	35478	39664	28	24	50	65	51	49	5219	6054	5155	5714	6	3	0	0	0.125
1928256	1929152	L-proline glycine betaine ABC transport system permease protein ProW (TC 3.A.1.12.1)	3861	3113	3663	4432	416206	358263	393928	475389	537	458	537	600	549	402	55054	55348	54509	46567	91	58	0	0	0.126638
3449859	3450635	Transcriptional repressor of the fructose operon, DeoR family	624	501	497	412	67276	57664	53501	44276	83	71	61	98	79	59	6338	9112	7867	6898	15	9	0	0	0.126761
3554443	3552920	Aldehyde dehydrogenase (EC 1.2.1.3)	46568	41014	50351	72023	5019320	4719941	5414235	7724691	4405	3752	7084	8520	7101	6302	725453	785440	704848	728615	751	482	0	0	0.128465
2561895	2560741	Isovaleryl-CoA dehydrogenase (EC 1.3.8.4)	4558	3876	4241	5014	491329	446076	456088	537779	489	418	554	781	663	476	56791	72034	65895	55095	84	54	0	0	0.129187
2576333	2574702	Dipeptide-binding ABC transporter, periplasmic substrate-binding component (TC 3.A.1.5.2)	37423	29627	32434	33761	4033583	3409518	3487660	3621031	2611	2229	4225	5708	5216	3498	432729	526196	517691	404524	451	288	0	0	0.129206
3423197	3421794	Coenzyme F420-dependent N5,N10-methylene tetrahydromethanopterin reductase and related flavin-dependent oxidoreductases	589	670	604	912	63543	77191	65007	97815	63	54	92	120	108	93	9429	11079	10727	10809	11	7	0	0	0.12963
2579989	2578883	Pyruvate dehydrogenase E1 component alpha subunit (EC 1.2.4.1)	3648	2652	2890	3008	393193	305229	310850	322716	352	300	406	544	500	293	41646	50152	49688	33956	62	39	0	0	0.13
2404478	2403525	Acetylglutamate kinase (EC 2.7.2.8)	5238	4711	5947	6386	564649	542180	639522	684933	747	637	686	887	736	792	70314	81794	73130	91677	128	83	0	0	0.130298
1011278	1012813	Sodium-dependent transporter	1238	1082	1164	1268	133507	124582	125242	136051	98	84	169	212	200	132	17342	19581	19857	15292	18	11	0	0	0.130952
819026	817968	Transcriptional regulator	383	378	362	359	41319	43550	38937	38528	44	38	69	65	64	45	7139	6015	6366	5217	9	5	0	0	0.131579
3224223	3223096	hypothetical malic enzyme protein	1158	1011	1171	1382	124845	116365	125971	148301	133	114	204	166	146	170	20917	15337	14560	19672	24	15	0	0	0.131579
2577879	2576530	Dihydrolipoamide acetyltransferase component of pyruvate dehydrogenase complex (EC 2.3.1.12)	2930	2113	2270	2286	315907	243208	244185	245222	227	194	336	446	376	252	34465	41136	37331	29163	41	26	0	0	0.134021
3824761	3825684	Uricase (urate oxidase) (EC 1.7.3.3)	444	456	508	605	47928	52580	54719	64934	69	59	67	88	83	68	6922	8116	8330	7884	13	8	0	0	0.135593
2032004	2031399	3-isopropylmalate dehydratase small subunit (EC 4.2.1.33)	614	697	756	990	66243	80290	81320	106265	161	137	94	139	118	121	9660	12879	11762	14069	30	19	0	0	0.138686
2574482	2573583	Dipeptide transport system permease protein DppB (TC 3.A.1.5.2)	2950	2131	2617	2951	318009	245253	281412	316542	378	322	374	505	459	291	38316	46637	45603	33653	71	45	0	0	0.139752
1013164	1014507	Gamma-aminobutyrate:alpha-ketoglutarate aminotransferase (EC 2.6.1.19)	1162	1118	1214	1086	125292	128766	130590	116478	109	93	197	196	183	151	20232	18087	18258	17501	21	13	0	0	0.139785
2578880	2577879	Pyruvate dehydrogenase E1 component beta subunit (EC 1.2.4.1)	2371	1558	1838	1873	255610	179375	197742	200908	243	207	311	359	329	191	31881	33169	32737	22178	47	29	0	0	0.140097
652961	652167	Creatinine amidohydrolase (EC 3.5.2.10)	43	47	53	68	4716	5517	5791	7396	8	7	12	20	15	12	1240	1865	1527	1435	2	1	6.68173e-112	3.94283e-111	0.142857
816277	817938	hypothetical protein	113	120	131	119	12192	13922	14118	12842	9	7	26	35	34	19	2684	3295	3423	2283	2	1	9.68775e-232	8.0131e-231	0.142857
1307399	1307761	Oligopeptide transport system permease protein OppB (TC 3.A.1.5.1)	24	25	25	27	2590	2953	2726	2958	9	7	5	10	4	3	564	972	457	450	2	1	6.00394e-95	3.26422e-94	0.142857
1590119	1591042	Sulfate adenylyltransferase subunit 2 (EC 2.7.7.4)	282	232	229	206	30453	26762	24664	22152	32	28	32	48	34	32	3325	4432	3448	3802	6	4	0	0	0.142857
1592434	1593423	ABC-type probable sulfate transporter, periplasmic binding protein	401	295	325	261	43303	33957	35000	28076	41	35	41	63	52	53	4251	5895	5225	6140	8	5	0	0	0.142857
1833563	1835578	Acyl-coenzyme A oxidase 1, peroxisomal (EC 1.3.3.6)	1768	1101	1375	1473	190588	126727	147915	158041	90	77	157	335	203	187	16135	30951	20234	21701	17	11	0	0	0.142857
2198784	2197189	Maltose/maltodextrin ABC transporter, permease protein MalF	106	105	106	111	11480	12156	11425	11949	8	7	13	18	28	29	1403	1721	2790	3359	2	1	1.62006e-272	1.45843e-271	0.142857
2512220	2513833	TctA citrate transporter	116	99	114	105	12607	11482	12276	11322	8	7	13	13	27	14	1413	1288	2685	1626	1	1	0	0	0.142857
2513830	2514231	UspA	36	30	23	23	3945	3534	2540	2477	9	7	2	7	7	1	237	734	715	116	1	1	2.49231e-224	2.00576e-223	0.142857
2686111	2684675	Alpha-glucosides-binding periplasmic protein AglE precursor	162	204	182	229	17541	23522	19649	24634	17	14	29	39	44	32	2990	3610	4426	3794	4	2	0	0	0.142857
2403525	2402260	Acetylornithine aminotransferase (EC 2.6.1.11)	3139	3045	3909	4444	338394	350497	420425	476689	367	313	521	609	556	560	53397	56181	55236	64836	70	45	0	0	0.14377
472880	471993	Phage protein	700	736	794	911	75491	84786	85437	97796	113	96	91	154	123	129	9414	14284	12230	14956	22	14	0	0	0.145833
1480115	1481503	Pyruvate kinase (EC 2.7.1.40)	9226	9099	9973	10675	994418	1047196	1072475	1144943	897	766	1272	1968	1586	1412	130266	181497	157447	163317	177	113	0	0	0.14752
477725	478144	hypothetical protein	272	299	331	343	29375	34477	35679	36868	95	81	53	51	56	38	5461	4720	5627	4501	18	12	0	0	0.148148
813093	811726	Adenosylmethionine-8-amino-7-oxononanoate aminotransferase (EC 2.6.1.62)	1146	960	1053	919	123550	110532	113289	98604	95	81	156	179	179	134	15976	16577	17771	15560	18	12	0	0	0.148148
1926937	1928256	L-proline glycine betaine ABC transport system permease protein ProV (TC 3.A.1.12.1)	5864	5048	5667	6033	632061	581029	609460	647117	547	467	916	1066	974	699	93828	98359	96672	80885	109	70	0	0	0.149893
1589385	1590107	Phosphoadenylyl-sulfate reductase [thioredoxin] (EC 1.8.4.8) / Adenylyl-sulfate reductase [thioredoxin] (EC 1.8.4.10)	146	131	137	113	15745	15125	14825	12174	23	20	29	23	22	15	2976	2148	2267	1832	4	3	0	0	0.15
2573590	2572568	Dipeptide transport system permease protein DppC (TC 3.A.1.5.2)	3050	2173	2666	3125	328803	250132	286774	335211	344	293	460	572	450	334	47146	52765	44732	38662	70	44	0	0	0.150171
3040601	3039444	L-carnitine dehydratase/bile acid-inducible protein F (EC 2.8.3.16)	661	787	774	890	71350	90635	83321	95479	86	73	131	133	148	99	13420	12325	14716	11514	17	11	0	0	0.150685
3046547	3044904	Acetolactate synthase large subunit (EC 2.2.1.6)	3605	2843	3262	3093	388604	327207	350800	331816	249	212	526	638	501	422	53945	58840	49747	48902	50	32	0	0	0.150943
332084	330939	hypothetical protein	890	935	1013	1018	95978	107664	109030	109184	107	92	128	171	198	161	13180	15790	19714	18688	22	14	0	0	0.152174
1954486	1956198	Acetyl-coenzyme A synthetase (EC 6.2.1.1)	1014	900	919	903	109322	103580	98870	96926	69	59	130	159	143	177	13405	14744	14224	20483	14	9	0	0	0.152542
3347901	3346438	Transcriptional regulator, XRE family	1824	1633	1773	1819	196664	188000	190727	195095	154	131	299	313	300	248	30682	28898	29820	28724	31	20	0	0	0.152672
1929261	1930154	L-proline glycine betaine ABC transport system permease protein ProW (TC 3.A.1.12.1)	9492	7719	8355	10379	1023154	888373	898479	1113220	1285	1097	1474	1976	1580	1063	151011	182192	156820	122979	269	171	0	0	0.15588
3551135	3550683	pyrimidine dimer DNA glycosylase	4376	4315	5355	7293	471680	496595	575826	782274	1506	1283	899	1016	813	861	92126	93696	80757	99620	313	202	0	0	0.157443
3551570	3551145	FIG01043527: hypothetical protein	7152	6774	8645	12109	770870	779582	929644	1298756	2603	2217	1594	1689	1360	1349	163229	155752	135029	156013	555	357	0	0	0.161028
2231503	2230745	ABC-type multidrug transport system, ATPase component	5724	6123	6365	7904	617001	704729	684496	847720	1100	940	1123	1266	1202	993	115085	116748	119315	114903	238	153	0	0	0.162766
759491	760234	ABC transporter, ATP-binding protein	402	328	307	321	43358	37791	33050	34530	58	49	62	50	69	50	6421	4675	6913	5863	12	8	0	0	0.163265
1888225	1886945	Na+/H+-dicarboxylate symporter	503	566	573	670	54221	65246	61617	71953	57	49	106	115	111	107	10936	10615	11068	12423	13	8	0	0	0.163265
2367041	2368558	2-methylcitrate dehydratase (EC 4.2.1.79)	1177	756	954	1216	126942	87003	102657	130449	86	73	181	223	195	136	18561	20619	19366	15803	19	12	0	0	0.164384
2550937	2550821	hypothetical protein	176	226	252	227	19052	26048	27103	24380	241	206	25	38	52	40	2614	3526	5166	4653	52	34	0	0	0.165049
567131	566499	Predicted L-lactate dehydrogenase, hypothetical protein subunit YkgG	463	346	393	341	49994	39904	42330	36652	78	66	70	90	74	51	7187	8348	7397	5965	17	11	0	0	0.166667
760231	761556	hypothetical protein	269	169	252	190	29098	19511	27185	20421	21	18	61	50	50	32	6260	4699	4983	3769	5	3	0	0	0.166667
878658	880577	Neopullulanase (EC 3.2.1.135) / Maltodextrin glucosidase (EC 3.2.1.20)	269	351	328	335	29077	40428	35309	35955	21	18	66	65	64	50	6792	6035	6394	5782	5	3	0	0	0.166667
1202400	1202951	Proteins containing SET domain	85	104	102	88	9260	12080	11071	9519	22	18	23	18	15	17	2362	1717	1582	1993	5	3	0	0	0.166667
1970093	1969923	hypothetical protein	10	6	13	10	1082	767	1472	1175	7	6	2	5	5	0	243	473	539	29	3	1	1.33649e-32	4.18234e-32	0.166667
2200169	2198901	Maltose/maltodextrin ABC transporter, substrate binding periplasmic protein MalE	309	265	266	318	33356	30594	28694	34111	29	24	51	71	47	42	5313	6628	4708	4949	6	4	0	0	0.166667
3649525	3648758	hypothetical protein	50	48	37	36	5481	5588	3978	3949	7	6	15	18	13	11	1636	1669	1357	1375	3	1	2.95128e-65	1.31922e-64	0.166667
1012816	1012959	hypothetical protein	166	133	127	173	17990	15326	13749	18562	133	113	25	29	29	23	2587	2760	2904	2724	29	19	0	0	0.168142
1591044	1592339	Sulfate adenylyltransferase subunit 1 (EC 2.7.7.4)	535	422	381	365	57753	48572	41047	39149	42	35	76	94	90	68	7828	8747	8969	7955	10	6	0	0	0.171429
2269863	2268868	ABC transporter substrate-binding protein	4334	3804	4125	3987	467199	437871	443589	427658	521	445	737	866	750	672	75471	79872	74531	77711	119	77	0	0	0.173034
654032	653373	predicted biotin regulatory protein BioR (GntR family)	257	301	275	273	27764	34681	29671	29331	53	46	42	63	57	45	4366	5896	5717	5271	12	8	0	0	0.173913
2960217	2960975	Lactam utilization protein LamB	574	609	659	698	61974	70098	70863	74862	107	91	140	127	115	117	14413	11713	11463	13639	26	16	0	0	0.175824
170398	170015	Inner membrane protein	285	279	320	313	30773	32151	34425	33604	99	85	59	73	54	49	6052	6732	5412	5707	24	15	0	0	0.176471
622945	621422	Histidine ammonia-lyase (EC 4.3.1.3)	9390	9286	10160	11762	1012180	1068628	1092564	1261510	851	727	1798	2363	2056	1562	184213	217836	204149	180654	201	129	0	0	0.177442
1830148	1829288	Acyl dehydratase	1066	734	854	723	114917	84514	91907	77577	125	107	137	205	182	146	14094	18976	18113	16935	30	19	0	0	0.17757
825763	826560	Putrescine transport system permease protein PotI (TC 3.A.1.11.2)	199	197	218	230	21517	22690	23446	24723	33	28	51	45	47	41	5321	4153	4687	4797	9	5	0	0	0.178571
1264124	1263132	Methionine ABC transporter ATP-binding protein	549	495	530	649	59233	56997	57025	69632	71	61	99	109	107	129	10233	10104	10639	14926	17	11	0	0	0.180328
3484796	3483969	hypothetical protein	1784	1610	1744	2083	192392	185332	187541	223409	278	238	355	334	377	349	36376	30801	37456	40423	67	43	0	0	0.180672
2406927	2407895	Quinone oxidoreductase (EC 1.6.5.5)	879	864	1012	977	94751	99453	108852	104858	123	105	185	223	195	128	19045	20557	19426	14909	29	19	0	0	0.180952
2572564	2570921	Dipeptide transport ATP-binding protein DppD (TC 3.A.1.5.2)	6861	5791	6333	6586	739556	666437	680992	706434	497	424	1219	1611	1178	1011	124871	148520	116997	116888	120	77	0	0	0.181604
2230763	2229198	FIG01028719: hypothetical protein	9565	9937	10885	12372	1030980	1143639	1170468	1326928	873	745	2036	2222	2184	1972	208491	204846	216842	228070	212	137	3.54196e-260	3.08111e-259	0.183893
2369584	2370723	2-methylcitrate synthase (EC 2.3.3.5)	2064	1563	1849	2143	222566	179960	198846	229886	213	182	352	475	419	315	36097	43814	41602	36469	54	34	0	0	0.186813
2682387	2681200	Imidazolonepropionase (EC 3.5.2.7)	8063	8827	8921	9267	869141	1015889	959314	993998	944	807	1756	2019	1885	1440	179906	186136	187104	166499	235	151	0	0	0.187113
1908886	1908593	transcriptional regulators, marR/emrR family	332	369	413	365	35838	42502	44496	39196	161	137	84	90	79	57	8648	8334	7925	6680	41	26	0	0	0.189781
1982568	1980970	D-alanyl-D-alanine carboxypeptidase (EC 3.4.16.4)	5220	5854	6336	7119	562680	673778	681376	763577	490	419	1158	1458	1385	1145	118648	134427	137527	132402	127	81	0	0	0.193317
2550799	2550248	hypothetical protein	629	709	893	741	67866	81642	96130	79517	172	147	145	185	139	160	14865	17128	13883	18554	45	29	0	0	0.197279
493355	493624	hypothetical protein	5	10	13	22	600	1163	1443	2425	6	5	3	3	2	5	378	365	272	624	2	1	3.67778e-36	1.20548e-35	0.2
550778	551206	hypothetical protein	21	25	21	22	2287	2940	2317	2411	6	5	6	5	10	2	647	552	1056	267	2	1	4.78697e-65	2.13483e-64	0.2
648715	647336	L-Proline/Glycine betaine transporter ProP	58	60	68	67	6302	6938	7314	7271	5	5	17	34	31	16	1828	3163	3133	1867	2	1	1.5084e-58	6.333e-58	0.2
655503	656720	Sarcosine oxidase beta subunit (EC 1.5.3.1)	169	133	169	199	18216	15369	18190	21392	17	15	39	63	41	42	4075	5814	4099	4947	6	3	2.39635e-159	1.66839e-158	0.2
932299	932481	hypothetical protein	92	107	110	123	10014	12406	11925	13275	76	65	34	18	26	20	3581	1659	2629	2361	21	13	1.42482e-229	1.1636e-228	0.2
1593423	1594166	ABC-type probable sulfate transporter, ATPase component	208	184	157	137	22513	21231	16938	14759	29	25	32	43	41	32	3364	3969	4143	3721	7	5	0	0	0.2
2683471	2682524	Alpha-glucoside transport system permease protein AglG	52	43	40	65	5705	5039	4383	7022	6	5	18	19	13	15	1860	1838	1303	1752	2	1	4.33226e-78	2.12281e-77	0.2
3039416	3038238	Glutaryl-CoA dehydrogenase (EC 1.3.99.7)	547	622	581	853	59015	71651	62555	91513	70	60	129	189	152	106	13309	17463	15128	12337	19	12	0	0	0.2
3276747	3275878	ABC transporter ATP-binding protein	123	117	150	117	13311	13477	16157	12577	18	15	21	38	38	29	2218	3555	3816	3395	5	3	4.19945e-212	3.30408e-211	0.2
3415825	3414593	Acyl-CoA dehydrogenase; probable dibenzothiophene desulfurization enzyme	81	71	54	60	8796	8227	5872	6508	6	5	22	18	18	17	2300	1719	1797	1965	2	1	2.3596e-120	1.44297e-119	0.2
1046186	1045518	GlnR-family transcriptional regulator	523	641	538	606	56388	73877	57931	65083	110	94	131	155	112	112	13463	14288	11207	13016	30	19	0	0	0.202128
2368560	2369489	Methylisocitrate lyase (EC 4.1.3.30)	866	601	678	902	93350	69186	72933	96761	104	89	159	233	155	138	16296	21513	15457	15972	29	18	0	0	0.202247
1757517	1757648	hypothetical protein	337	328	312	276	36405	37835	33632	29645	304	260	80	60	63	70	8289	5602	6306	8169	82	53	0	0	0.203846
467964	470285	Putative formate dehydrogenase oxidoreductase protein	7196	7746	8171	10596	775699	891514	878651	1136453	464	396	1767	2261	1970	1519	181035	208477	195576	175667	127	81	2.36034e-264	2.07657e-263	0.204545
3549679	3550662	Meso-diaminopimelate D-dehydrogenase (EC 1.4.1.16)	3208	3263	4089	5478	345861	375504	439766	587533	521	444	864	1106	725	832	88545	102035	71954	96299	141	91	0	0	0.204955
2510455	2508845	Signal transduction histidine kinase CitA regulating citrate metabolism	473	496	506	553	51076	57154	54460	59353	40	34	118	141	110	118	12145	13049	10966	13734	11	7	4.58021e-276	4.14252e-275	0.205882
3450632	3451609	1-phosphofructokinase (EC 2.7.1.56)	387	280	306	253	41775	32275	32969	27219	40	34	56	89	63	75	5835	8227	6319	8756	11	7	0	0	0.205882
3812616	3813116	NADH-FMN oxidoreductase	680	900	785	995	73375	103599	84416	106715	214	183	179	214	188	177	18430	19787	18660	20536	59	38	0	0	0.20765
3792696	3793541	ABC transporter, integral membrane subunit	3409	3764	3967	4820	367520	433258	426576	516981	603	515	798	970	1017	778	81724	89490	100970	89969	166	107	0	0	0.207767
2719971	2719114	Short-chain dehydrogenase/reductase SDR	196	195	150	220	21181	22483	16165	23659	28	24	44	49	61	36	4583	4598	6055	4167	8	5	5.65839e-215	4.49766e-214	0.208333
319919	320350	Integral membrane protein	1194	1282	1334	950	128771	147561	143467	101968	352	301	264	283	270	250	27081	26099	26860	28908	97	63	0	0	0.209302
650123	648870	Creatinase (EC 3.5.3.3)	234	205	241	204	25327	23669	26006	21949	22	19	70	43	49	41	7186	4044	4910	4741	6	4	2.89191e-265	2.55002e-264	0.210526
529645	527942	hypothetical protein	833	704	897	862	89886	81095	96539	92469	61	52	184	201	204	159	18859	18593	20323	18390	17	11	0	0	0.211538
1683208	1681196	Dipeptidyl carboxypeptidase Dcp (EC 3.4.15.5)	736	528	568	609	79375	60799	61089	65365	38	33	133	174	159	127	13626	16065	15878	14761	11	7	2.72375e-270	2.44632e-269	0.212121
3791765	3792691	ABC transporter, ATP-binding protein	6593	7504	7191	8868	710685	863652	773265	951128	1040	889	1542	1872	2051	1478	157967	172660	203595	170929	295	190	0	0	0.213723
656735	657031	Sarcosine oxidase delta subunit (EC 1.5.3.1)	44	36	32	43	4849	4225	3501	4664	16	14	16	8	8	7	1731	828	870	823	5	3	9.22197e-101	5.14384e-100	0.214286
1495578	1493932	conserved hypothetical protein; putative nucleic acid binding and endonuclease domains	188	199	216	256	20304	22951	23274	27550	16	14	48	91	65	54	5009	8395	6491	6255	6	3	1.94519e-154	1.33745e-153	0.214286
2268768	2267848	ABC-type transporter, permease component	515	405	490	484	55586	46692	52741	51943	65	56	112	133	120	83	11529	12334	11910	9705	19	12	0	0	0.214286
2323629	2322409	type II secretion system protein E	1570	2215	1948	2111	169269	254964	209481	226447	205	176	485	485	459	429	49695	44751	45564	49688	60	38	0	0	0.215909
3810406	3809990	ComA operon protein 2	167	107	136	165	18019	12362	14660	17703	44	37	48	32	38	23	4944	2954	3792	2773	13	8	7.12908e-230	5.83439e-229	0.216216
2407898	2408818	FIG01038438: hypothetical protein	475	448	500	455	51293	51615	53775	48840	65	55	101	124	122	106	10413	11443	12186	12274	19	12	0	0	0.218182
2342410	2341817	transcriptional regulator, MerR family	3574	3564	3547	3221	385293	410216	381419	345458	748	640	820	895	829	740	84043	82581	82373	85590	218	140	0	0	0.21875
723321	723821	Ferritin-like protein	6116	7878	6327	8299	659243	906673	680384	890169	1827	1565	1290	2246	2013	1306	132154	207129	199879	150994	540	344	0	0	0.219808
688949	687444	Sodium/proline symporter	5050	4335	4715	5735	544316	498891	507056	615189	421	359	1240	1330	1171	964	127008	122679	116282	111522	123	79	0	0	0.220056
1212626	1213306	hypothetical protein	403	418	435	440	43441	48115	46861	47193	79	68	95	110	104	97	9746	10177	10330	11268	23	15	0	0	0.220588
1075193	1078960	hypothetical protein	557	556	693	735	60098	64073	74530	78883	21	18	141	206	178	172	14481	19037	17715	19936	7	4	1.6958e-241	1.42396e-240	0.222222
1594138	1594995	ABC-type probable sulfate transporter, permease protein	75	86	57	75	8188	9985	6233	8109	11	9	20	33	31	17	2094	3076	3095	2022	4	2	6.60161e-84	3.39374e-83	0.222222
3098412	3098236	hypothetical protein	67	91	79	81	7270	10500	8596	8750	57	49	15	29	11	23	1540	2702	1140	2668	17	11	5.75297e-176	4.10881e-175	0.22449
607261	608073	Formiminoglutamase (EC 3.5.3.8)	1686	1804	1759	1768	181811	207699	189199	189649	276	236	418	500	432	357	42853	46137	42951	41356	83	53	0	0	0.224576
3468135	3468284	hypothetical protein	43	50	42	37	4658	5841	4607	4036	37	31	6	12	11	11	715	1152	1143	1286	11	7	2.56e-129	1.61924e-128	0.225806
465438	466163	Putative hydroxylase	437	484	496	445	47109	55793	53376	47769	82	70	112	128	112	112	11554	11887	11188	12948	25	16	2.35403e-268	2.09482e-267	0.228571
568600	567128	Predicted L-lactate dehydrogenase, Iron-sulfur cluster-binding subunit YkgF	999	718	864	746	107779	82724	92980	80053	72	61	193	230	210	181	19831	21236	20891	20941	21	14	0	0	0.229508
950346	951689	NADP-specific glutamate dehydrogenase (EC 1.4.1.4)	5138	4491	5006	4640	553815	516820	538304	497698	458	391	1158	1405	1154	1063	118669	129610	114538	122913	140	90	0	0	0.230179
2675219	2673735	O-acetylhomoserine sulfhydrylase (EC 2.5.1.49)	333	349	335	415	35917	40257	36086	44576	30	26	90	72	111	106	9230	6712	11055	12326	10	6	3.18962e-268	2.83188e-267	0.230769
2402209	2401250	Ornithine carbamoyltransferase (EC 2.1.3.3)	2128	1891	2522	2760	229467	217725	271212	296083	309	264	481	663	582	571	49318	61194	57844	66033	94	61	0	0	0.231061
1111877	1112248	Large-conductance mechanosensitive channel	1378	1435	1434	1457	148592	165175	154277	156304	490	419	362	406	376	283	37132	37513	37352	32790	151	97	0	0	0.231504
2401248	2400745	Arginine pathway regulatory protein ArgR, repressor of arg regulon	1743	1806	2064	2253	187909	207889	222004	241680	499	426	471	530	442	516	48274	48866	43920	59696	153	99	0	0	0.232394
948447	949616	NAD-independent protein deacetylase AcuC	562	528	506	423	60637	60838	54456	45434	55	47	142	142	149	115	14599	13109	14860	13346	18	11	3.01043e-195	2.26279e-194	0.234043
1492594	1493904	hypothetical protein	554	628	659	641	59734	72311	70947	68830	60	51	133	151	162	173	13657	14006	16132	20113	18	12	7.0373e-261	6.13544e-260	0.235294
1336360	1334660	Membrane-bound lytic murein transglycosylase D precursor (EC 3.2.1.-)	3623	2623	2964	2707	390581	301963	318788	290399	224	191	677	929	750	761	69366	85712	74500	88005	72	46	0	0	0.240838
51557	52192	Transcriptional regulator, GntR family	404	503	512	508	43578	57954	55126	54560	97	83	145	131	126	105	14925	12078	12590	12163	31	20	2.19622e-214	1.73856e-213	0.240964
2322385	2321555	Flp pilus assembly protein TadB	698	917	894	900	75320	105636	96206	96630	131	112	218	231	236	211	22322	21353	23486	24453	42	27	0	0	0.241071
1386705	1385191	Cytosol aminopeptidase PepA (EC 3.4.11.1)	2263	1791	2127	2037	243923	206163	228801	218514	173	148	578	638	562	407	59262	58819	55875	47055	56	36	0	0	0.243243
2514892	2515896	Muramoyltetrapeptide carboxypeptidase (EC 3.4.17.13)	2421	2370	2490	2819	260987	272849	267754	302348	321	274	687	710	696	570	70353	65508	69161	66009	104	67	0	0	0.244526
1974493	1972391	Catalase (EC 1.11.1.6)	7941	6350	8443	10375	855925	730849	907937	1112741	503	428	2329	2541	2342	1542	238491	234305	232462	178353	164	105	6.22497e-127	3.91183e-126	0.245327
2088093	2086498	D-3-phosphoglycerate dehydrogenase (EC 1.1.1.95)	2087	2092	2384	2689	225005	240843	256444	288457	185	158	611	771	618	473	62637	71079	61340	54744	61	39	0	0	0.246835
1909535	1908873	hypothetical protein	676	594	790	593	72937	68380	85005	63642	128	109	208	176	172	154	21356	16258	17106	17840	42	27	1.02942e-261	8.99526e-261	0.247706
98482	97490	2-dehydro-3-deoxygalactonokinase (EC 2.7.1.58)	48	32	35	31	5266	3716	3868	3351	4	4	9	21	5	9	999	1992	528	1136	1	1	2.79914e-71	1.30391e-70	0.25
170548	171594	Ribonuclease Z (EC 3.1.26.11)	87	70	76	87	9483	8072	8181	9348	9	8	23	30	17	32	2393	2795	1726	3770	3	2	1.80095e-94	9.7503e-94	0.25
203128	202835	Error-prone repair protein UmuD	75	84	95	96	8087	9702	10236	10390	38	32	16	31	30	18	1709	2871	2992	2112	12	8	2.94859e-149	1.9885e-148	0.25
244747	243890	Catechol 1,2-dioxygenase (EC 1.13.11.1)	143	97	145	141	15484	11166	15621	15173	19	16	39	37	37	28	4001	3492	3729	3336	6	4	2.45966e-178	1.78302e-177	0.25
308094	307261	Mobile element protein	160	186	207	187	17298	21488	22312	20141	28	24	56	69	44	57	5744	6435	4464	6658	10	6	1.19363e-129	7.58711e-129	0.25
652165	650420	High-affinity choline uptake protein BetT	131	119	149	156	14127	13706	16081	16830	10	8	50	41	56	43	5124	3856	5572	5028	4	2	1.78236e-86	9.23631e-86	0.25
1204853	1205245	acetyltransferase, GNAT family	66	72	72	76	7177	8389	7787	8193	23	20	18	23	26	16	1908	2205	2616	1882	8	5	7.52739e-116	4.48976e-115	0.25
1980916	1980269	hypothetical protein	1977	2340	2421	2460	213160	269296	260372	263877	454	388	586	748	613	551	60105	69015	60909	63745	152	97	0	0	0.25
2141946	2142074	hypothetical protein	3	8	4	4	327	935	514	447	4	4	2	2	1	2	208	227	149	293	2	1	1.68682e-10	3.12724e-10	0.25
3038207	3036750	Aldehyde dehydrogenase (EC 1.2.1.3)	393	487	516	534	42418	56124	55537	57314	42	36	150	167	150	94	15392	15438	14925	10920	15	9	4.7422e-168	3.33764e-167	0.25
3078818	3079108	Uncharacterized protein conserved in bacteria	47	53	65	51	5127	6100	7011	5515	23	20	10	23	22	12	1076	2134	2197	1429	9	5	1.0601e-91	5.63689e-91	0.25
3858623	3860254	Malate synthase (EC 2.3.3.9)	388	357	448	519	41883	41159	48182	55688	33	28	121	115	128	90	12489	10635	12787	10416	11	7	1.66661e-237	1.3934e-236	0.25
939699	940349	transcriptional regulator, ArsR family	2764	2786	2709	2563	297942	320627	291354	274962	531	455	710	842	784	610	72720	77683	77901	70557	178	114	0	0	0.250549
1236752	1236919	hypothetical protein	993	1103	883	831	107112	127045	95043	89157	725	622	303	255	264	209	31084	23522	26243	24187	242	156	0	0	0.250804
2657431	2657868	hypothetical protein	304	352	304	303	32805	40620	32792	32573	92	79	95	103	80	78	9759	9498	7951	9114	32	20	3.30532e-232	2.7398e-231	0.253165
2680452	2681078	Methyltransferase type 12	812	1023	939	982	87534	117796	101005	105381	191	164	254	298	268	237	26080	27514	26646	27417	66	42	0	0	0.256098
657028	659925	Sarcosine oxidase alpha subunit (EC 1.5.3.1)	540	453	513	602	58287	52141	55166	64629	23	19	150	149	137	132	15373	13765	13648	15269	7	5	4.77225e-199	3.62935e-198	0.263158
1464312	1463689	hypothetical protein	956	1298	1199	1308	103073	149379	128927	140331	244	209	302	404	384	287	31014	37305	38112	33219	87	55	1.37581e-248	1.17566e-247	0.263158
2843869	2843474	putative type IV peptidase	74	79	73	58	8001	9184	7862	6281	23	19	20	26	27	17	2059	2421	2765	2034	9	5	4.27336e-96	2.33977e-95	0.263158
106852	107610	FIG01121376: hypothetical protein	1269	958	1208	1124	136804	110323	129993	120595	192	163	346	410	355	195	35465	37817	35269	22593	68	43	4.76719e-259	4.13763e-258	0.263804
670569	669640	Transcriptional regulator, LysR family	410	405	440	419	44280	46608	47362	45003	57	49	135	151	113	112	13862	13935	11235	12977	21	13	1.47675e-143	9.73848e-143	0.265306
3440215	3440709	CoA-binding domain protein	368	484	383	461	39707	55710	41266	49458	109	94	128	111	111	140	13169	10262	11113	16254	39	25	6.15419e-163	4.30016e-162	0.265957
1791753	1792238	Putative activity regulator of membrane protease YbbK	1198	1398	1294	1653	129138	160923	139210	177325	364	312	353	496	447	316	36207	45797	44379	36612	131	83	6.14714e-269	5.49551e-268	0.266026
853154	851835	putative transporter	495	499	584	607	53361	57447	62876	65111	52	45	174	176	164	150	17863	16296	16374	17404	19	12	1.50867e-173	1.07157e-172	0.266667
2200412	2202124	Alpha-glucosidase (EC 3.2.1.20)	302	235	214	233	32591	27155	23049	25076	18	15	67	93	71	44	6901	8655	7107	5091	6	4	1.17339e-197	8.87149e-197	0.266667
3840589	3837860	Beta-galactosidase (EC 3.2.1.23)	949	684	793	670	102308	78779	85321	71865	36	30	226	266	208	211	23164	24601	20719	24451	13	8	7.30002e-269	6.51115e-268	0.266667
1932733	1932179	hypothetical protein	616	636	636	694	66460	73254	68457	74481	148	127	196	207	196	159	20121	19131	19484	18384	54	34	2.01608e-229	1.643e-228	0.267717
3223087	3221474	Methionine ABC transporter ATP-binding protein	1000	916	1054	1014	107791	105504	113382	108806	78	67	325	268	269	305	33342	24735	26718	35357	28	18	3.88786e-245	3.2932e-244	0.268657
569322	568597	Predicted L-lactate dehydrogenase, Fe-S oxidoreductase subunit YkgE	811	641	608	567	87476	73831	65381	60859	115	99	174	204	205	193	17874	18845	20379	22419	42	27	9.15914e-231	7.52761e-230	0.272727
776263	774872	amino acid permease-associated region	157	125	142	138	16953	14458	15282	14861	12	11	38	56	39	32	3931	5213	3912	3721	4	3	9.68703e-140	6.34492e-139	0.272727
1539736	1539999	Transcriptional regulator, PadR family	4249	4576	4507	4611	457973	526641	484724	494547	2173	1859	1360	1401	1353	1157	139347	129196	134325	133820	788	508	0	0	0.273265
2514699	2514301	hypothetical protein	884	900	880	841	95354	103587	94713	90209	281	240	258	303	242	233	26430	27986	24089	27039	102	66	2.57737e-283	2.34753e-282	0.275
2421329	2421102	hypothetical protein	97	137	159	120	10498	15833	17161	12930	72	61	45	33	35	41	4663	3049	3540	4742	26	17	1.91988e-131	1.22841e-130	0.278689
980314	979868	Phenylacetic acid degradation protein PaaD, thioesterase	1821	1867	1681	2311	196291	214955	180810	247883	549	469	520	749	654	412	53337	69070	64985	47739	206	131	0	0	0.279318
2141947	2141558	hypothetical protein	73	69	105	120	7972	7970	11305	12872	30	25	23	37	29	22	2373	3465	2953	2548	11	7	1.9316e-118	1.1665e-117	0.28
3845987	3847102	Galactose-1-phosphate uridylyltransferase (EC 2.7.7.10)	315	262	261	204	34048	30163	28108	21935	29	25	85	87	86	63	8782	8031	8624	7291	11	7	4.9443e-169	3.49259e-168	0.28
2562135	2562755	Transcriptional regulator, TetR family	588	510	545	545	63477	58741	58613	58465	112	96	169	191	142	171	17345	17685	14186	19814	42	27	1.24425e-170	8.80528e-170	0.28125
2267855	2267064	Methionine ABC transporter ATP-binding protein	572	541	494	453	61655	62340	53224	48610	83	71	152	161	191	146	15569	14924	19010	16993	32	20	1.23341e-153	8.46544e-153	0.28169
936316	935660	N-acetylglutamate synthase (EC 2.3.1.1)	4305	4857	4815	4725	464035	558950	517827	506850	910	779	1459	1634	1379	1252	149429	150679	136876	144782	344	221	3.49852e-266	3.09196e-265	0.283697
515160	514321	Transcriptional regulator, ArsR family	69	51	57	53	7505	5939	6173	5774	8	7	24	26	21	23	2549	2425	2179	2732	4	2	2.36962e-46	8.70284e-46	0.285714
575611	574778	Mobile element protein	162	175	171	152	17493	20141	18448	16392	25	21	42	69	45	60	4329	6387	4525	6971	10	6	1.69957e-103	9.6467e-103	0.285714
698871	699416	putative thioesterase family domain protein	223	208	184	226	24074	23943	19884	24277	49	42	54	93	57	60	5565	8625	5671	7028	19	12	4.1854e-138	2.7184e-137	0.285714
798354	798103	putative dioxygenase	19	14	17	15	2056	1701	1855	1691	8	7	13	7	7	2	1346	689	697	269	4	2	2.26383e-18	5.29184e-18	0.285714
1213349	1214068	hypothetical protein	89	93	103	87	9628	10749	11122	9332	16	14	36	34	36	22	3726	3195	3591	2591	7	4	4.72352e-92	2.51856e-91	0.285714
1951272	1952339	Staphylococcus nuclease (SNase) domain	75	51	60	93	8097	5950	6513	10026	8	7	20	24	25	33	2067	2250	2545	3922	3	2	1.05729e-63	4.65618e-63	0.285714
2496622	2495573	Predicted histidine uptake transporter	47	83	65	80	5103	9611	7015	8659	8	7	20	23	21	24	2140	2166	2102	2821	3	2	9.64677e-90	5.08755e-89	0.285714
2657868	2659514	hypothetical protein	298	300	332	346	32120	34560	35755	37135	24	21	105	108	102	102	10794	9968	10204	11818	10	6	3.55536e-149	2.39353e-148	0.285714
3416777	3415905	Methionine ABC transporter substrate-binding protein	68	62	58	42	7404	7149	6260	4546	8	7	15	31	17	15	1547	2934	1727	1794	3	2	4.15754e-76	2.00922e-75	0.285714
489912	490730	XdhC protein (assists in molybdopterin insertion into xanthine dehydrogenase)	303	378	366	298	32712	43538	39418	31990	52	45	136	97	98	110	13999	9015	9815	12733	21	13	1.7646e-131	1.13092e-130	0.288889
1894778	1895302	hypothetical protein	1677	2039	1930	1785	180761	234696	207594	191458	452	387	708	550	522	522	72504	50762	51897	60395	173	112	5.2952e-296	4.85728e-295	0.289406
2412932	2414233	Membrane alanine aminopeptidase (EC 3.4.11.2)	360	360	394	400	38856	41451	42451	42985	37	31	121	137	107	102	12461	12646	10622	11819	14	9	3.80396e-148	2.5476e-147	0.290323
111751	112086	hypothetical protein	809	715	755	595	87297	82340	81263	63884	273	234	209	250	255	193	21459	23089	25353	22368	106	68	9.38292e-227	7.58273e-226	0.290598
2526563	2527144	RNA polymerase sigma-70 factor	627	599	610	583	67670	68984	65613	62536	133	113	169	202	227	164	17368	18689	22542	18976	51	33	1.01319e-193	7.60087e-193	0.292035
2321558	2320617	Type II/IV secretion system protein TadC, associated with Flp pilus assembly	487	616	611	531	52493	70921	65732	57042	76	65	180	212	187	159	18464	19598	18564	18488	31	19	6.49521e-166	4.56315e-165	0.292308
3370804	3370959	hypothetical protein	94	71	77	66	10138	8197	8381	7169	63	54	37	24	21	20	3882	2229	2127	2313	26	16	1.80892e-88	9.5011e-88	0.296296
3468179	3466524	Acetolactate synthase large subunit (EC 2.2.1.6)	506	363	425	390	54596	41865	45746	41877	32	27	129	141	130	139	13303	13039	12998	16122	12	8	1.12701e-120	6.90294e-120	0.296296
1757458	1756646	hypothetical protein	1157	1134	1135	1072	124792	130588	122069	115028	177	151	351	414	365	330	36008	38192	36225	38208	70	45	1.84603e-188	1.37159e-187	0.298013
2117045	2116344	methyltransferase	768	850	894	749	82796	97904	96172	80435	148	127	284	256	289	222	29163	23602	28743	25696	59	38	1.87668e-226	1.51347e-225	0.299213
2913093	2914133	5-methyltetrahydropteroyltriglutamate-- homocysteine methyltransferase (EC 2.1.1.14)	110	127	73	98	11943	14677	7922	10603	12	10	41	33	35	23	4237	3052	3539	2715	5	3	4.33345e-112	2.56103e-111	0.3
1050123	1049095	6-phosphofructokinase (EC 2.7.1.11)	1318	1550	1542	1484	142159	178469	165887	159228	183	156	445	549	481	449	45605	50669	47763	51985	73	47	2.21815e-236	1.85053e-235	0.301282
2687066	2686167	COG1609: Transcriptional regulators	620	554	619	639	66899	63807	66612	68618	86	73	199	228	217	158	20426	21063	21567	18357	35	22	1.91281e-183	1.4077e-182	0.30137
2417480	2415966	hypothetical protein	2225	2377	2593	2778	239911	273573	278878	297984	210	179	703	925	889	730	71986	85296	88287	84406	84	54	4.23546e-283	3.8487e-282	0.301676
1612534	1611950	Acetyltransferase	796	727	773	748	85818	83727	83137	80233	166	142	250	287	274	195	25621	26497	27206	22610	67	43	3.38114e-215	2.69308e-214	0.302817
243786	243286	hypothetical protein	98	116	122	92	10648	13401	13154	9884	27	23	38	46	35	32	3991	4303	3493	3784	12	7	1.56987e-86	8.14607e-86	0.304348
1263128	1262463	Methionine ABC transporter permease protein	135	103	160	173	14606	11940	17218	18609	27	23	30	59	50	43	3167	5488	5013	5064	10	7	8.46155e-105	4.84536e-104	0.304348
794382	795443	Zinc ABC transporter, periplasmic-binding protein ZnuA	386	301	340	401	41616	34695	36602	43058	43	36	145	122	120	97	14849	11294	11960	11242	18	11	2.16389e-106	1.25395e-105	0.305556
1847255	1846461	ABC transporter ATP-binding protein	837	815	775	814	90230	93858	83372	87318	130	111	271	329	225	246	27817	30399	22413	28463	53	34	2.09664e-211	1.64627e-210	0.306306
3483284	3483952	DNA-binding heavy metal response regulator	648	610	711	772	69888	70241	76466	82816	131	111	182	252	255	215	18715	23243	25318	24946	53	34	1.18287e-200	9.01354e-200	0.306306
847879	849624	Fumarate hydratase class I, aerobic (EC 4.2.1.2)	2490	2220	2352	2522	268396	255516	253004	270531	175	149	711	974	798	707	72875	89841	79247	81778	72	46	4.22226e-269	3.78342e-268	0.308725
2394815	2394075	Maleylpyruvate isomerase, mycothiol-dependent (EC 5.2.1.4)	504	441	503	418	54364	50753	54120	44836	80	68	163	161	175	126	16764	14932	17450	14647	33	21	3.77212e-124	2.35135e-123	0.308824
2673732	2672587	Homoserine O-acetyltransferase (EC 2.3.1.31)	506	420	444	429	54568	48362	47834	46102	50	42	169	126	175	123	17339	11645	17453	14303	20	13	2.74867e-121	1.6889e-120	0.309524
2907673	2907554	hypothetical protein	55	46	52	33	5940	5312	5620	3620	49	42	15	13	16	16	1624	1247	1590	1909	20	13	3.5871e-72	1.68107e-71	0.309524
3945607	3944813	Transcriptional regulator, AraC family	987	808	980	915	106465	93023	105422	98152	148	126	316	359	306	245	32407	33108	30451	28419	60	39	3.69102e-177	2.6607e-176	0.309524
694469	693891	hypothetical protein	352	343	403	415	38024	39492	43412	44516	83	71	128	142	132	115	13172	13159	13144	13405	35	22	5.63419e-97	3.10241e-96	0.309859
3847099	3848295	Galactokinase (EC 2.7.1.6)	454	368	341	265	48988	42412	36714	28527	38	32	112	153	129	105	11561	14108	12869	12222	16	10	7.57789e-96	4.14322e-95	0.3125
2549648	2550265	Mobile element protein	315	273	334	299	34013	31465	35988	32109	63	54	115	127	76	112	11808	11778	7558	13037	27	17	4.50509e-116	2.69123e-115	0.314815
3438842	3440215	O-acetylhomoserine sulfhydrylase (EC 2.5.1.49)	244	214	240	259	26360	24659	25811	27782	22	19	81	77	82	89	8381	7169	8175	10297	9	6	1.94937e-123	1.21124e-122	0.315789
1540705	1541016	hypothetical protein	2025	2115	2370	2088	218297	243469	254884	224041	881	753	712	769	789	654	72962	70900	78372	75684	370	238	4.082e-251	3.49589e-250	0.316069
540854	541990	Butyryl-CoA dehydrogenase (EC 1.3.99.2)	3133	2971	3352	2601	337718	341971	360482	279058	339	290	1014	1193	985	930	103865	110045	97779	107580	143	92	1.5874e-230	1.30187e-229	0.317241
1449852	1449688	hypothetical protein	66	52	81	67	7211	5992	8814	7272	52	44	21	19	21	26	2242	1821	2175	3108	21	14	8.87648e-79	4.36605e-78	0.318182
3845199	3845990	DeoR-family transcriptional regulator	406	339	303	236	43765	39059	32594	25384	51	44	106	150	105	85	10857	13846	10447	9923	22	14	6.2314e-122	3.83494e-121	0.318182
3339725	3339558	hypothetical protein	3382	4202	3570	3094	364579	483565	383916	331922	2712	2327	1243	1312	1306	1046	127366	121033	129696	120942	1153	742	4.73639e-223	3.80385e-222	0.318865
1423036	1423941	hypothetical protein	218	207	211	196	23519	23837	22737	21046	29	25	70	80	87	57	7224	7409	8640	6629	12	8	1.6004e-108	9.34413e-108	0.32
3049365	3049631	hypothetical protein	50	68	66	58	5454	7912	7153	6275	29	25	23	18	15	29	2388	1747	1513	3405	12	8	5.77261e-67	2.62582e-66	0.32
1216153	1217373	Small-conductance mechanosensitive channel	14982	14370	13667	16674	1614829	1653781	1469618	1788344	1563	1336	4457	6739	5697	3870	456423	621236	565418	447446	671	428	9.4381e-95	5.12411e-94	0.320359
1850813	1850397	hypothetical protein	103	110	119	101	11153	12691	12891	10836	33	28	38	38	47	32	3990	3571	4681	3794	14	9	9.80826e-81	4.9054e-80	0.321429
747310	747149	hypothetical protein	7880	10910	7884	8586	849336	1255612	847816	920923	6961	5977	3000	3554	3395	2432	307263	327646	336983	281186	3017	1933	4.73673e-86	2.44805e-85	0.323406
679977	682709	Lysine decarboxylase (EC 4.1.1.18)	798	852	938	888	86070	98073	100929	95288	40	34	316	347	323	243	32450	32005	32060	28129	17	11	1.23527e-151	8.35969e-151	0.323529
3860251	3861504	FIG01194264: hypothetical protein	372	352	425	421	40104	40521	45758	45251	40	34	146	153	133	113	14989	14175	13278	13075	17	11	5.1993e-95	2.83073e-94	0.323529
2517086	2515989	Serine--pyruvate aminotransferase (EC 2.6.1.51)	733	703	841	725	79092	80900	90451	77795	87	74	267	272	266	233	27384	25160	26458	27014	37	24	1.77603e-188	1.32212e-187	0.324324
153730	153855	hypothetical protein	261	347	336	289	28220	40023	36189	31033	313	268	104	116	106	104	10698	10784	10614	12136	135	87	9.62223e-120	5.85655e-119	0.324627
508382	509002	hypothetical protein	439	505	506	589	47324	58119	54472	63190	105	89	196	205	184	140	20072	18972	18264	16272	46	29	1.63406e-130	1.04037e-129	0.325843
3287724	3288572	Protocatechuate 3,4-dioxygenase beta chain (EC 1.13.11.3)	670	727	749	629	72243	83758	80550	67523	104	89	236	283	209	247	24250	26089	20771	28640	45	29	6.57142e-179	4.78158e-178	0.325843
153674	153450	hypothetical protein	1060	1415	1418	1240	114353	162931	152479	133096	729	625	403	562	451	403	41289	51891	44838	46646	319	205	6.96759e-185	5.15708e-184	0.328
1632635	1633492	short-chain dehydrogenase/reductase SDR	982	981	979	978	105864	113005	105350	104896	146	125	361	365	363	298	37017	33672	36028	34558	63	41	2.87714e-140	1.8909e-139	0.328
3549407	3549565	FIG00546288: hypothetical protein	112	113	128	214	12169	13023	13835	22988	114	97	42	56	44	58	4382	5203	4386	6763	50	32	1.07757e-78	5.29349e-78	0.329897
3407983	3408195	hypothetical protein	340	490	482	503	36739	56411	51929	54032	272	233	130	174	174	163	13410	16096	17320	18874	119	77	4.22779e-111	2.47966e-110	0.330472
870971	870510	Low molecular weight protein tyrosine phosphatase (EC 3.1.3.48)	1116	1313	1234	1281	120317	151131	132793	137442	342	293	448	519	469	351	45922	47893	46551	40613	152	97	6.93254e-173	4.91499e-172	0.331058
2334668	2336479	Long-chain-fatty-acid--CoA ligase (EC 6.2.1.3)	3263	2938	3402	3639	351705	338177	365860	390328	233	199	1147	1338	1234	1020	117526	123368	122508	117985	103	66	3.19373e-201	2.44327e-200	0.331658
50082	48862	L-lactate dehydrogenase (EC 1.1.2.3)	37	47	26	38	4027	5477	2856	4113	3	3	20	26	8	20	2064	2402	819	2403	2	1	4.16069e-24	1.11153e-23	0.333333
96807	95659	Galactonate dehydratase (EC 4.2.1.6)	43	40	38	37	4707	4633	4180	3993	4	3	14	22	17	14	1439	2096	1764	1645	2	1	8.70859e-38	2.9187e-37	0.333333
131880	133106	MFS transporter	143	153	212	168	15497	17615	22898	18039	17	15	67	77	55	62	6884	7134	5536	7210	8	5	7.44982e-74	3.51686e-73	0.333333
139585	138527	Mobile element protein	85	86	91	98	9188	9981	9847	10541	10	9	33	38	43	34	3438	3553	4297	3935	5	3	9.05717e-57	3.74176e-56	0.333333
192819	193202	hypothetical protein	514	548	513	574	55484	63130	55211	61571	179	153	169	228	214	162	17401	21043	21283	18807	79	51	1.37865e-139	9.01479e-139	0.333333
328905	328402	Mobile element protein	12	15	16	12	1316	1836	1817	1290	3	3	3	12	7	2	406	1148	756	242	2	1	9.50809e-18	2.19082e-17	0.333333
446568	446065	Mobile element protein	12	15	15	11	1399	1785	1643	1232	3	3	4	6	5	7	430	595	505	861	1	1	3.6571e-19	8.69571e-19	0.333333
466980	466141	hypothetical protein	229	237	227	235	24718	27331	24440	25249	35	30	112	76	77	76	11481	7087	7712	8842	16	10	4.60895e-107	2.68289e-106	0.333333
514313	513876	hypothetical protein	12	13	15	16	1316	1573	1646	1809	4	3	5	5	4	5	556	507	467	604	1	1	1.09297e-28	3.17397e-28	0.333333
515590	515297	Transcriptional regulator, ArsR family	6	9	6	15	665	1051	699	1608	4	3	4	6	3	1	450	622	344	147	2	1	3.0412e-16	6.70852e-16	0.333333
630550	630747	Maltose/maltodextrin ABC transporter, permease protein MalG	8	5	8	3	911	648	916	408	4	3	2	6	1	3	240	557	183	384	2	1	1.00777e-08	1.75408e-08	0.333333
678536	677790	hypothetical protein	26	19	25	31	2890	2246	2698	3413	4	3	11	10	9	6	1208	952	961	700	2	1	3.75751e-39	1.28266e-38	0.333333
1169303	1169929	Ribosomal-protein-S5p-alanine acetyltransferase	196	226	222	194	21138	26007	23942	20824	42	36	77	73	76	80	7978	6786	7559	9347	19	12	6.17856e-99	3.42163e-98	0.333333
1309135	1309947	Oligopeptide transport system permease protein OppB (TC 3.A.1.5.1)	20	24	34	22	2232	2801	3658	2450	4	3	11	17	13	16	1136	1570	1339	1863	2	1	1.20538e-13	2.49921e-13	0.333333
1926391	1926029	Endonuclease (EC 3.1.-.-)	7	10	18	9	856	1253	2019	1032	4	3	2	2	3	7	206	257	369	823	1	1	2.678e-28	7.71321e-28	0.333333
1931295	1930570	Ribonuclease HII (EC 3.1.26.4)	497	425	493	510	53574	48968	53117	54791	84	72	173	205	192	127	17748	18916	19069	14745	37	24	2.89133e-118	1.74336e-117	0.333333
2215960	2215457	hypothetical protein	91	119	110	134	9871	13776	11906	14393	28	24	41	45	34	37	4275	4229	3386	4372	12	8	9.50231e-88	4.95066e-87	0.333333
2309719	2309961	hypothetical protein	4	9	8	6	443	1078	868	656	3	3	6	9	0	2	620	848	66	343	3	1	0.000121275	0.000175826	0.333333
2357663	2358043	hypothetical protein	34	34	25	35	3689	3949	2741	3767	10	9	10	15	10	8	1116	1474	1005	1014	4	3	5.60631e-51	2.17673e-50	0.333333
2461435	2460650	ABC transporter (iron.B12.siderophore.hemin) , ATP-binding component	54	37	45	40	5861	4276	4925	4307	7	6	14	16	24	16	1503	1525	2413	1878	3	2	1.57035e-44	5.66527e-44	0.333333
2596921	2597085	hypothetical protein	3	4	5	6	373	492	553	645	3	3	1	1	2	2	159	117	291	256	1	1	1.23077e-09	2.21698e-09	0.333333
2684607	2683468	ABC alpha-glucoside transporter, inner membrane subunit AglF	28	44	45	39	3087	5122	4883	4236	4	3	12	16	16	11	1292	1511	1604	1284	1	1	6.63327e-57	2.74625e-56	0.333333
2770912	2771079	hypothetical protein	13	16	15	11	1503	1857	1674	1255	10	9	8	3	9	5	828	293	912	578	5	3	5.82892e-17	1.31185e-16	0.333333
2912177	2913073	FIG00809903: hypothetical protein	18	22	39	24	1991	2614	4193	2666	3	3	11	5	17	6	1207	548	1701	799	1	1	1.79285e-33	5.65157e-33	0.333333
3647939	3646944	Transcriptional regulator, LacI family	33	35	29	39	3571	4047	3136	4245	4	3	15	19	20	10	1610	1840	1996	1267	2	1	5.66607e-26	1.56667e-25	0.333333
3648765	3647941	Inositol-1-monophosphatase (EC 3.1.3.25)	23	24	21	29	2512	2813	2339	3189	3	3	14	21	12	15	1441	1940	1197	1758	2	1	3.1255e-10	5.75585e-10	0.333333
229557	229219	hypothetical protein	2	9	4	6	293	1133	480	695	2	1	7	12	7	13	782	1110	764	1534	4	3	0.000589601	0.000823539	3
788264	789232	NADH-dependent flavin oxidoreductase	255	262	280	262	27585	30264	30178	28116	35	29	811	923	839	751	83047	85136	83305	86843	135	87	6.27267e-126	3.92905e-125	3
908004	906196	Putative ABC iron siderophore transporter, fused permease and ATPase domains	509	505	600	552	54888	58128	64530	59234	38	32	1705	1735	1603	1744	174621	159979	159184	201690	148	96	2.07789e-61	8.94719e-61	3
909824	908001	Methionine ABC transporter ATP-binding protein	446	382	442	477	48083	44067	47603	51217	30	26	1306	1470	1272	1547	133811	135588	126266	178891	121	78	1.6974e-80	8.47825e-80	3
1242085	1241948	hypothetical protein	3	0	0	4	365	24	103	470	2	1	5	5	3	3	519	528	373	419	5	3	0.000349312	0.000494582	3
3006454	3005771	FMN reductase (EC 1.5.1.29)	21	21	14	27	2344	2430	1541	2899	3	3	59	77	66	42	6110	7113	6578	4907	14	9	2.38383e-49	9.0825e-49	3
2534474	2532396	Translation initiation factor 2	6676	5641	6296	6363	719586	649222	677101	682472	384	328	20660	21499	19158	19087	2115564	1981882	1901437	2206711	1526	986	6.25398e-38	2.09967e-37	3.0061
1177312	1178343	4-hydroxy-3-methylbut-2-enyl diphosphate reductase (EC 1.17.1.2)	970	925	1029	1089	104583	106458	110723	116862	124	106	3434	3618	3119	2848	351678	333531	309607	329288	498	320	5.19557e-74	2.45568e-73	3.01887
863648	865975	Duplicated ATPase component YkoD of energizing module of thiamin-regulated ECF transporter for HydroxyMethylPyrimidine	3988	3781	4084	3835	429857	435160	439165	411324	215	184	13493	13807	12633	11089	1381726	1272824	1253874	1282083	865	557	7.60812e-67	3.45669e-66	3.02717
2524103	2523636	FIG00761799: membrane protein	107	119	101	88	11544	13724	10938	9517	28	24	317	385	349	294	32513	35549	34723	34032	113	73	2.82477e-158	1.95611e-157	3.04167
955433	956038	Hypothetical, related to broad specificity phosphatases COG0406	567	531	572	437	61191	61181	61564	46944	111	95	1882	1820	1626	1556	192790	167791	161466	179932	448	289	3.31694e-71	1.54325e-70	3.04211
2046087	2043832	hypothetical protein	1069	943	1006	740	115222	108540	108263	79369	53	45	2979	3648	3232	2419	305105	336366	320830	279735	214	137	6.13861e-70	2.83563e-69	3.04444
155147	154461	oxidoreductase ylbE	1526	1478	1486	1351	164489	170150	159882	144986	272	232	5039	5103	4767	4277	516048	470431	473186	494579	1102	711	2.44399e-10	4.51368e-10	3.06466
3114696	3114460	hypothetical protein	28	28	24	28	3017	3310	2665	3096	14	12	75	105	84	82	7725	9740	8402	9515	57	37	1.7084e-67	7.78943e-67	3.08333
1511530	1514400	Excinuclease ABC subunit A	1822	1595	1781	1760	196430	183644	191524	188819	77	66	5850	6167	5767	5359	599103	568533	572430	619677	318	205	3.19472e-15	6.8514e-15	3.10606
2442476	2440947	GTP-binding protein HflX	1177	1102	1210	1165	126916	126873	130177	125026	97	83	3412	4294	3495	4226	349483	395861	346878	488673	398	258	1.58921e-21	4.03398e-21	3.10843
759316	759098	hypothetical protein	19	18	16	25	2067	2110	1724	2717	11	9	77	66	54	49	7887	6109	5448	5728	44	28	8.74642e-62	3.77452e-61	3.11111
1647994	1649718	Pyruvate oxidase [ubiquinone, cytochrome] (EC 1.2.2.2)	5023	4619	4987	5693	541406	531660	536325	610624	376	321	16675	19492	18012	14063	1707573	1796928	1787730	1625912	1561	1002	2.36675e-48	8.92084e-48	3.1215
3640450	3641091	Thiamin-phosphate pyrophosphorylase (EC 2.5.1.3)	404	304	369	378	43617	35065	39698	40595	72	61	1299	1408	1217	933	133105	129840	120804	107965	298	191	8.86945e-174	6.31133e-173	3.13115
1039273	1039046	hypothetical protein	51	31	47	47	5537	3677	5095	5080	24	21	146	161	161	129	14964	14880	16029	14984	103	66	3.56419e-103	2.02006e-102	3.14286
1639176	1639490	hypothetical protein	73	73	84	84	7935	8410	9079	9016	32	27	265	288	281	224	27147	26559	27974	25935	132	85	3.11463e-136	2.01618e-135	3.14815
3751822	3750659	DNA recombination and repair protein RecF	221	211	231	201	23906	24375	24864	21650	23	20	706	798	741	649	72318	73599	73636	75137	98	63	8.25841e-153	5.63815e-152	3.15
1875308	1873851	NADPH-dependent glyceraldehyde-3-phosphate dehydrogenase (EC 1.2.1.13)	2805	2218	2700	2740	302406	255283	290340	293967	229	195	10103	9525	9400	6596	1034555	878121	932994	762595	964	618	1.14971e-45	4.1789e-45	3.16923
994448	995857	Dihydrolipoamide acyltransferase component of branched-chain alpha-keto acid dehydrogenase complex (EC 2.3.1.168)	1944	1256	1612	1533	209561	144545	173418	164495	143	122	5680	6727	5558	3713	581630	620188	551698	429310	607	387	7.39967e-13	1.49188e-12	3.17213
3020254	3021714	FIG149030: hypothetical protein	234	221	244	241	25226	25455	26247	25913	20	17	777	809	813	701	79586	74646	80695	81083	83	54	1.56421e-149	1.05673e-148	3.17647
2440954	2438960	DinG family ATP-dependent helicase YoaA	747	712	731	697	80595	82001	78617	74846	46	39	2349	2529	2264	2549	240544	233188	224718	294748	191	124	6.75831e-73	3.18653e-72	3.17949
3129714	3128302	Phage portal protein; Phage capsid and scaffold	527	422	467	516	56900	48605	50280	55415	43	37	1429	1933	1846	1377	146398	178273	183261	159205	184	118	1.71248e-83	8.75695e-83	3.18919
3022401	3025727	FIG007317: Chromosome segregation protein SMC-like	726	549	641	646	78280	63200	69017	69336	24	21	2207	2584	2210	1904	226083	238245	219353	220190	105	67	1.19714e-76	5.81449e-76	3.19048
3208457	3208996	Ribosomal-protein-S5p-alanine acetyltransferase	40	44	54	47	4374	5129	5864	5092	11	9	185	151	124	154	19022	13935	12344	17842	45	29	9.28155e-102	5.22982e-101	3.22222
1179565	1180722	Type III restriction-modification system methylation subunit (EC 2.1.1.72)	751	804	848	742	81023	92550	91242	79678	86	74	2878	2775	2749	2465	294706	255835	272865	285000	370	239	6.16919e-75	2.941e-74	3.22973
1151755	1151606	hypothetical protein	57	46	61	47	6222	5299	6612	5134	45	38	156	212	183	174	15986	19602	18218	20227	191	123	5.837e-118	3.50855e-117	3.23684
3635990	3634599	Lysine-specific permease	280	263	251	290	30252	30316	26992	31187	24	21	984	883	931	913	100781	81458	92428	105603	105	68	1.3714e-164	9.59978e-164	3.2381
156385	157362	Petrobactin ABC transporter, periplasmic binding protein	4511	3741	4852	5134	486259	430523	521766	550693	596	508	15564	17881	16757	13436	1593788	1648404	1663159	1553456	2569	1651	1.96823e-72	9.2464e-72	3.25
3118983	3116347	Phage-related protein	459	458	515	571	49565	52736	55424	61328	24	20	1424	2040	1926	1443	145868	188142	191240	166936	102	65	1.07356e-83	5.497e-83	3.25
21088	21498	hypothetical protein	599	569	547	605	64608	65508	58885	64963	180	154	2200	2123	1917	1878	225309	195711	190337	217140	779	503	2.5561e-80	1.27181e-79	3.26623
3122407	3122141	hypothetical protein	60	66	68	67	6514	7682	7380	7224	31	26	187	269	265	185	19174	24850	26365	21404	134	85	3.87952e-128	2.44986e-127	3.26923
1484097	1484345	hypothetical protein	138	141	169	148	14921	16227	18263	15959	76	65	544	594	529	431	55713	54833	52593	49832	332	213	4.89634e-202	3.76814e-201	3.27692
3122102	3119757	Phage tail length tape-measure protein	543	520	502	610	58530	59890	53981	65430	29	25	1606	2327	2108	1644	164491	214581	209261	190171	129	82	2.61208e-88	1.3664e-87	3.28
3208004	3206172	Phosphoenolpyruvate carboxykinase [GTP] (EC 4.1.1.32)	9214	6979	8838	8721	993214	803138	950444	935381	588	502	34084	31411	31679	22211	3490172	2895682	3144097	2567871	2571	1650	8.7398e-29	2.54374e-28	3.28685
1714825	1715355	hypothetical protein	1064	769	1057	1043	114751	88542	113764	111960	237	201	3682	3877	3577	2726	377127	357461	355015	315214	1030	661	1.51272e-91	8.03258e-91	3.28856
3162035	3161088	23S rRNA (guanosine-2'-O-) -methyltransferase rlmB (EC 2.1.1.-)	797	706	849	796	85983	81296	91372	85401	106	90	2952	2928	2767	2447	302332	269979	274625	282945	462	297	7.9359e-79	3.90838e-78	3.3
3778992	3779114	hypothetical protein	1685	2031	1914	2453	181640	233827	205866	263168	2102	1797	7250	7178	5677	8242	742409	661720	563461	952973	9099	5936	2.25157e-31	6.83594e-31	3.30328
2064985	2063984	Serine acetyltransferase (EC 2.3.1.30)	63	65	73	50	6892	7562	7873	5465	8	6	166	273	204	151	17065	25237	20342	17538	31	20	3.72213e-97	2.0554e-96	3.33333
3412215	3411892	Antibiotic biosynthesis monooxygenase	407	359	334	308	43899	41400	35991	33125	139	119	1203	1475	1384	1023	123191	136023	137422	118274	619	397	6.77838e-208	5.2689e-207	3.33613
29707	27809	Salicylate hydroxylase (EC 1.14.13.1)	590	597	587	669	63653	68704	63186	71815	41	35	1671	2942	2336	1956	171131	271213	231903	226149	185	118	1.14327e-84	5.89293e-84	3.37143
3457214	3458518	major facilitator superfamily MFS_1	202	189	203	247	21811	21813	21912	26567	20	17	697	701	617	915	71427	64696	61261	105885	88	58	2.03132e-178	1.47528e-177	3.41176
1021370	1022527	Cystathionine gamma-lyase (EC 4.4.1.1)	1707	1420	1719	1870	184017	163515	184911	200614	185	158	6373	6756	6374	5216	652620	622848	632684	603125	842	542	3.21753e-19	7.66938e-19	3.43038
3771725	3771402	Thioredoxin	945	993	881	1026	101917	114334	94792	110107	379	324	3456	3975	3546	3225	353922	366452	351980	372911	1730	1115	5.00084e-101	2.80149e-100	3.44136
1015783	1016655	Peptidase M48, Ste24p precursor	310	284	280	302	33468	32684	30166	32446	43	36	1072	1199	1077	939	109864	110590	106982	108666	194	124	2.8509e-193	2.13047e-192	3.44444
3131271	3129730	Phage terminase	310	315	333	326	33435	36278	35833	35008	26	22	1028	1409	1237	994	105281	129905	122790	114986	119	76	7.99901e-197	6.02415e-196	3.45455
2144069	2147446	RND multidrug efflux transporter; Acriflavin resistance protein	1738	1693	1782	2100	187394	194845	191646	225232	69	59	6524	7445	7314	5860	668075	686385	725974	677560	317	204	4.56477e-27	1.28604e-26	3.45763
3340631	3343189	ClpB protein	1864	1536	1786	1935	200930	176797	192080	207584	89	75	6347	7167	6115	6518	650021	660713	606963	753626	403	260	3.35211e-24	8.97993e-24	3.46667
3125396	3125016	hypothetical protein	132	112	135	163	14253	12993	14613	17560	45	38	409	570	606	402	41980	52554	60155	46528	206	132	3.72964e-229	3.03308e-228	3.47368
2284190	2287942	Dihydrolipoamide succinyltransferase component (E2) of 2-oxoglutarate dehydrogenase complex (EC 2.3.1.61) / 2-oxoglutarate dehydrogenase E1 component (EC 1.2.4.2)	8906	7460	8818	9366	959937	858548	948212	1004559	294	251	33698	35968	33884	25939	3450689	3315793	3362925	2998952	1362	874	6.85791e-33	2.14955e-32	3.48207
3082687	3082082	hypothetical protein	879	841	890	963	94744	96782	95704	103283	188	161	3368	3505	3345	3161	344927	323194	332082	365458	871	563	2.14694e-96	1.17717e-95	3.49689
2159974	2159087	D-alanyl-D-alanine carboxypeptidase (EC 3.4.16.4)	26	33	38	33	2832	3797	4095	3556	4	4	109	151	129	101	11239	13969	12884	11759	21	14	1.2045e-122	7.46019e-122	3.5
3692979	3693794	Transcriptional regulator, AraC family	25	28	38	37	2750	3329	4099	3991	5	4	114	122	118	119	11695	11288	11804	13806	22	14	3.61655e-116	2.16378e-115	3.5
1943774	1942785	ABC-type Fe3+-siderophore transport system, permease component	282	229	304	258	30491	26440	32720	27769	34	29	1090	1013	983	889	111686	93466	97640	102880	158	102	2.49099e-203	1.92853e-202	3.51724
1204522	1204229	hypothetical protein	1331	1068	1097	1184	143523	122930	118050	127027	509	434	4952	4622	4422	3838	507090	426130	438896	443827	2395	1544	9.90518e-31	2.97002e-30	3.5576
1250169	1249948	putative ATP-binding protein	391	383	387	324	42193	44153	41678	34801	214	183	1530	1493	1466	1250	156731	137689	145508	144588	1020	658	2.21157e-263	1.93688e-262	3.59563
2161351	2160209	Cysteine desulfurase (EC 2.8.1.7)	587	583	630	505	63351	67121	67790	54196	64	55	2502	2433	2298	1700	256297	224338	228143	196597	308	198	4.29517e-104	2.44869e-103	3.6
3110297	3109455	Phage endolysin	142	92	121	125	15356	10659	13062	13428	18	15	428	547	492	356	43921	50445	48891	41169	85	54	6.15886e-253	5.28624e-252	3.6
3124290	3124042	hypothetical protein	65	67	68	72	7110	7728	7417	7738	35	30	216	321	303	225	22123	29603	30169	26060	169	108	8.72459e-181	6.37224e-180	3.6
1386962	1387924	FIG00734363: hypothetical protein	1022	975	1047	998	110193	112268	112625	107132	134	114	3982	4137	3928	3524	407848	381431	389917	407427	638	411	6.99174e-114	4.15746e-113	3.60526
3124821	3124621	hypothetical protein	58	41	61	49	6279	4792	6560	5260	33	28	175	237	231	162	17930	21933	22964	18788	158	101	4.67717e-157	3.22733e-156	3.60714
2657300	2656116	tRNA dihydrouridine synthase B (EC 1.-.-.-)	820	822	945	868	88486	94655	101720	93135	93	79	3496	3425	3325	3039	358049	315792	330012	351446	442	285	4.10179e-100	2.28132e-99	3.60759
3680171	3680992	iron-chelator utilization protein	383	337	445	373	41313	38851	47917	40034	59	51	1515	1563	1498	1384	155176	144084	148674	160007	286	184	1.08764e-247	9.25331e-247	3.60784
2135917	2135798	hypothetical protein	11	13	16	22	1210	1557	1820	2362	16	14	68	41	61	66	7001	3843	6124	7705	78	51	2.37109e-93	1.27479e-92	3.64286
304474	305874	Uncharacterized iron-regulated membrane protein; Iron-uptake factor PiuB	220	225	215	200	23723	25913	23202	21481	19	16	793	931	878	664	81291	85851	87227	76822	92	59	1.58542e-212	1.24993e-211	3.6875
3681083	3682270	Putative transport protein/putative regulator	222	137	185	170	23967	15797	19951	18306	19	16	715	763	706	606	73241	70410	70088	70061	92	59	6.63604e-255	5.70847e-254	3.6875
1259036	1260019	Porphobilinogen synthase (EC 4.2.1.24)	797	669	736	772	85927	77085	79214	82818	96	82	2998	3430	3057	2315	307015	316276	303427	267655	473	303	4.07161e-107	2.37368e-106	3.69512
1258182	1258973	Uroporphyrinogen-III synthase (EC 4.2.1.75)	475	411	426	397	51271	47347	45889	42582	69	59	1810	1878	1823	1366	185344	173184	181007	157963	342	220	6.63265e-165	4.65127e-164	3.72881
1789115	1789984	ATPase	238	235	242	280	25662	27120	26124	30051	36	31	1062	1064	1030	846	108758	98127	102246	97809	181	116	4.01495e-255	3.46144e-254	3.74194
956057	956668	Thiol:disulfide oxidoreductase related to ResA	305	223	301	241	32962	25764	32419	25924	56	47	1122	1176	1088	893	114976	108418	108056	103278	276	177	6.59943e-248	5.62696e-247	3.76596
2830355	2827038	Glycosyl transferase, family 2	2008	1527	1811	1680	216496	175743	194774	180264	67	57	7207	7639	7206	6265	738039	704263	715230	724358	336	217	3.67203e-31	1.10964e-30	3.80702
62350	62478	hypothetical protein	65	79	75	95	7024	9114	8104	10194	78	66	313	326	272	355	32129	30071	27013	41155	388	252	7.12964e-233	5.9225e-232	3.81818
1862537	1861443	membrane protein, putative	153	143	220	187	16495	16548	23693	20134	20	17	769	747	730	594	78801	68862	72468	68783	102	65	0	0	3.82353
1255280	1255999	Hemoprotein HemQ, essential component of heme biosynthetic pathway in Gram-positive bacteria	654	472	610	590	70584	54404	65646	63360	103	88	2342	2707	2607	1952	239888	249560	258789	225711	526	338	2.67179e-122	1.64689e-121	3.84091
1333097	1334584	Serine phosphatase RsbU, regulator of sigma subunit	589	539	528	474	63545	62061	56783	50910	45	39	2294	2555	2321	1663	234964	235535	230364	192342	234	150	2.75229e-139	1.79665e-138	3.84615
957432	959060	Ccs1/ResB-related putative cytochrome C-type biogenesis protein	489	384	420	414	52761	44199	45264	44493	33	28	1668	2032	1935	1348	170873	187383	192067	155881	169	108	6.65877e-174	4.74698e-173	3.85714
3685597	3686676	ABC-type Fe3+-siderophore transport system, permease 2 component	109	81	81	102	11751	9408	8753	10957	11	9	398	444	380	303	40798	40941	37755	35070	55	35	2.19831e-266	1.94729e-265	3.88889
1594988	1595767	Siroheme synthase / Precorrin-2 oxidase (EC 1.3.1.76) / Sirohydrochlorin ferrochelatase (EC 4.99.1.4)	526	514	509	454	56742	59174	54751	48735	82	70	2348	2064	1910	2010	240518	190351	189582	232480	421	273	3.00689e-155	2.07111e-154	3.9
1255996	1257201	Ferrochelatase, protoheme ferro-lyase (EC 4.99.1.1)	1038	804	923	940	111897	92551	99287	100817	98	83	3948	4276	4010	3182	404300	394190	398027	367904	504	324	1.25161e-130	7.98187e-130	3.90361
1942788	1941733	ABC-type Fe3+-siderophore transport system, permease 2 component	120	104	132	95	13017	12027	14257	10205	13	11	503	495	399	397	51541	45712	39622	45934	67	43	8.59973e-282	7.79615e-281	3.90909
3021711	3022397	FIG039767: hypothetical protein	97	58	87	76	10471	6783	9360	8246	14	12	308	366	326	290	31543	33762	32377	33549	74	47	1.7803e-231	1.46941e-230	3.91667
3631202	3632545	Di-/tripeptide transporter	190	151	165	155	20502	17380	17822	16730	15	13	647	798	703	559	66298	73621	69795	64659	79	51	0	0	3.92308
989481	990641	Phenylacetate-CoA oxygenase/reductase, PaaK subunit	1409	1280	1228	1726	151953	147348	132106	185127	155	132	5576	7762	6477	4384	571029	715601	642899	506934	822	524	2.4329e-22	6.27015e-22	3.9697
3557431	3558132	2-heptaprenyl-1,4-naphthoquinone methyltransferase MenG (EC 2.1.1.163)	835	730	833	915	90067	84011	89617	98207	151	128	3998	3657	3389	3057	409407	337167	336447	353533	793	511	5.78213e-128	3.64538e-127	3.99219
956677	957432	Cytochrome c-type biogenesis protein CcdA (DsbD analog)	232	206	215	213	25097	23743	23149	22929	36	31	983	1015	941	767	100668	93644	93477	88707	193	124	0	0	4
971673	970771	serine/threonine protein kinase	1779	1829	1718	2052	191810	210574	184772	220141	261	223	7031	8748	6396	9199	720029	806472	634888	1063564	1371	892	2.09713e-42	7.37998e-42	4
1941668	1939941	conserved hypothetical protein; putative nucleic acid binding and endonuclease domains	58	65	69	68	6323	7511	7492	7318	4	4	271	306	263	255	27758	28276	26131	29483	25	16	2.75117e-219	2.20492e-218	4
3750666	3750109	Zn-ribbon-containing, possibly RNA-binding protein and truncated derivatives	73	58	64	32	7953	6694	6885	3501	13	11	253	242	216	252	25940	22337	21485	29144	68	44	9.98181e-213	7.88563e-212	4
1151756	1153261	Inosine-5'-monophosphate dehydrogenase (EC 1.1.1.205)	1427	1182	1353	1384	153830	136098	145556	148528	113	96	5506	6672	6156	4867	563860	615124	611000	562717	608	390	1.01221e-24	2.74006e-24	4.0625
1253627	1255219	Protoporphyrinogen IX oxidase, aerobic, HemY (EC 1.3.3.4)	1099	1005	1132	961	118499	115758	121781	103084	84	72	4773	4801	4779	4017	488788	442585	474386	464518	455	293	4.38055e-121	2.68734e-120	4.06944
1638912	1639136	Urea channel UreI	46	64	65	47	4967	7380	7046	5102	31	27	242	283	255	202	24829	26109	25335	23452	172	110	9.8493e-229	7.99301e-228	4.07407
1651045	1651275	Glutaredoxin-like protein NrdH, required for reduction of Ribonucleotide reductase class Ib	1920	1893	1789	1757	206992	217899	192395	188487	1019	872	7938	9223	8462	6919	812863	850231	839866	799957	5561	3574	3.05575e-45	1.10653e-44	4.09862
1439872	1439234	Uncharacterized protein Q1 colocalized with Q	351	308	330	272	37839	35450	35570	29215	63	54	1387	1533	1359	1320	142124	141322	134948	152719	346	223	0	0	4.12963
3900140	3901540	Uncharacterized iron-regulated membrane protein; Iron-uptake factor PiuB	185	195	210	158	20008	22490	22606	17010	17	14	791	902	880	660	81041	83214	87436	76381	91	58	0	0	4.14286
3085572	3083947	FIG00809955: hypothetical protein	445	481	471	419	48010	55420	50652	44986	35	30	2109	2274	2036	1636	215981	209660	202088	189152	195	125	6.09885e-188	4.52273e-187	4.16667
3502665	3502462	hypothetical protein	327	317	286	261	35288	36586	30825	28085	187	160	1153	1525	1194	1453	118148	140652	118559	168048	1031	668	0	0	4.175
3932670	3933737	Ferric hydroxamate ABC transporter (TC 3.A.1.14.3), periplasmic substrate binding protein FhuD	953	745	1032	1013	102745	85741	110987	108662	112	95	3982	4747	4251	3728	407805	437655	421934	431019	617	397	6.93868e-159	4.8222e-158	4.17895
2105814	2105500	Glycerol-3-phosphate cytidylyltransferase (EC 2.7.7.39)	28	42	54	27	3056	4947	5846	2939	15	13	151	151	213	164	15492	13983	21158	19028	85	55	2.62886e-202	2.02716e-201	4.23077
1241926	1240688	Mg/Co/Ni transporter MgtE / CBS domain	757	717	713	727	81665	82604	76682	78036	75	64	3467	3523	3374	2844	355053	324842	334918	328869	420	271	1.24807e-152	8.50579e-152	4.23438
990660	991445	Enoyl-CoA hydratase (EC 4.2.1.17)	1099	1114	1040	1171	118460	128286	111830	125654	180	154	5088	6199	5263	3815	521058	571540	522360	441072	1023	653	2.37114e-79	1.17224e-78	4.24026
2263738	2263601	hypothetical protein	3	3	7	2	405	404	788	299	4	3	21	19	13	16	2173	1836	1381	1937	20	13	4.85798e-48	1.82398e-47	4.33333
3776956	3778407	tRNA nucleotidyltransferase (EC 2.7.7.21) (EC 2.7.7.25)	430	403	462	484	46437	46431	49753	51911	39	33	2143	2177	2045	1804	219481	200698	203015	208610	222	143	7.4614e-218	5.96758e-217	4.33333
1257198	1258172	Porphobilinogen deaminase (EC 2.5.1.61)	803	604	734	699	86622	69611	79008	75033	93	79	3477	3626	3384	2703	356044	334340	335951	312509	534	343	8.02736e-162	5.59891e-161	4.34177
609144	609899	Manganese ABC transporter, ATP-binding protein SitB	343	342	300	369	36971	39423	32270	39660	57	49	1696	1675	1637	1348	173718	154444	162553	155940	332	213	0	0	4.34694
3687863	3689164	Transport ATP-binding protein CydCD	97	66	104	70	10459	7659	11275	7523	8	7	387	488	446	310	39630	45025	44278	35944	49	31	0	0	4.42857
608203	609147	Manganese ABC transporter, periplasmic-binding protein SitA	316	355	362	413	34127	40876	38963	44377	49	41	1725	1838	1786	1530	176641	169444	177316	176956	287	185	0	0	4.5122
1654152	1655126	Ribonucleotide reductase of class Ib (aerobic), beta subunit (EC 1.17.4.1)	1681	1462	1489	1435	181214	168356	160152	153922	199	170	7047	8466	7792	6409	721653	780454	773414	741003	1203	773	9.3793e-39	3.18485e-38	4.54706
62390	60657	Lipid A export ATP-binding/permease protein MsbA	728	780	867	933	78487	89828	93252	100121	61	52	3766	3932	3630	4670	385725	362489	360329	539915	364	237	4.0067e-182	2.94306e-181	4.55769
763633	764682	ABC-type Fe3+-siderophore transport system, permease component	338	330	358	319	36517	38056	38532	34220	41	35	1774	1760	1591	1481	181659	162318	157958	171252	248	160	0	0	4.57143
2328781	2330997	Serine/threonine kinase	579	497	578	504	62511	57285	62184	54121	31	26	2649	2718	2545	2449	271337	250565	252649	283214	184	119	1.01621e-201	7.80503e-201	4.57692
3110796	3111098	hypothetical protein	66	85	60	76	7119	9811	6458	8205	30	26	328	400	405	304	33644	36923	40251	35162	187	120	0	0	4.61538
2349165	2347459	putative ABC transporter ATP-binding protein	705	692	720	825	76010	79743	77462	88514	55	47	3536	3583	3260	4077	362117	330301	323620	471393	334	217	2.16105e-191	1.61184e-190	4.61702
1260025	1261332	Glutamate-1-semialdehyde aminotransferase (EC 5.4.3.8)	1000	776	946	930	107887	89332	101761	99789	89	76	4555	5150	4914	3591	466449	474766	487788	415188	549	352	2.35032e-202	1.81598e-201	4.63158
1252465	1253520	Uroporphyrinogen III decarboxylase (EC 4.1.1.37)	550	446	530	538	59371	51427	57008	57804	62	53	2624	2811	2612	2304	268772	259205	259317	266437	387	249	3.55467e-239	2.97838e-238	4.69811
3006605	3007471	Tryptophan 2,3-dioxygenase (EC 1.13.11.11)	261	208	313	316	28180	24008	33743	33901	40	34	1387	1506	1271	1286	142086	138843	126195	148774	248	160	0	0	4.70588
3690713	3691648	Transcriptional regulator, AraC family	57	72	58	64	6228	8299	6296	6970	8	7	300	342	331	274	30775	31611	32908	31760	52	33	0	0	4.71429
2827038	2824441	FHA domain containing protein	1400	1107	1294	1059	150991	127506	139215	113647	59	51	6461	6709	6220	5259	661651	618509	617345	608069	374	241	2.9362e-53	1.17297e-52	4.72549
1571490	1568950	Membrane alanine aminopeptidase N (EC 3.4.11.2)	5058	3781	4570	4879	545248	435223	491487	523373	230	196	22000	26645	23482	21278	2252790	2456295	2330599	2460110	1451	934	3.60316e-181	2.63664e-180	4.76531
784885	786294	L-serine dehydratase (EC 4.3.1.17)	542	467	496	534	58478	53816	53371	57277	46	39	2510	2980	2621	2227	257060	274791	260198	257576	289	186	2.42279e-247	2.05672e-246	4.76923
3686751	3687557	ABC-type Fe3+-siderophore transport system, ATPase component	78	56	75	69	8415	6504	8100	7480	11	9	346	394	356	289	35502	36408	35362	33424	67	43	0	0	4.77778
876825	878372	ATP-dependent RNA helicase	632	594	675	734	68185	68466	72651	78795	54	46	3207	3401	3042	3638	328481	313569	301955	420686	338	220	1.07135e-201	8.21226e-201	4.78261
2664843	2663626	Chromate transport protein ChrA	122	108	130	121	13174	12490	14055	13048	12	10	531	690	564	520	54461	63607	55979	60172	74	48	0	0	4.8
1651317	1651802	Ribonucleotide reduction protein NrdI	2346	2238	2156	2201	252945	257566	231837	236077	588	503	10894	13242	12183	9971	1115549	1220740	1209194	1152770	3760	2416	3.79718e-101	2.13027e-100	4.80318
2104776	2103412	Tyrosine-protein kinase wzc	181	227	215	237	19535	26233	23198	25496	20	17	1120	1037	1246	1011	114729	95644	123715	116921	127	82	0	0	4.82353
60656	58566	Lipid A export ATP-binding/permease protein MsbA	1095	1016	1110	1087	118030	116988	119401	116656	65	56	5400	5444	4978	6394	552999	501883	494096	739234	419	273	5.05898e-146	3.36483e-145	4.875
2555209	2554397	GCN5-related N-acetyltransferase, FIGfam019367	278	285	288	283	29998	32811	31011	30368	44	38	1566	1630	1519	1261	160413	150326	150800	145817	290	186	0	0	4.89474
2557108	2556554	NADPH:quinone oxidoreductase	118	111	146	90	12809	12837	15782	9696	26	23	684	649	629	509	70069	59908	62497	58910	175	113	0	0	4.91304
3819720	3820112	hypothetical protein	318	299	334	372	34341	34507	35967	39978	107	92	1839	1819	1766	1549	188386	167732	175351	179131	700	452	0	0	4.91304
609896	610771	Manganese ABC transporter, inner membrane permease protein SitC	301	301	262	276	32448	34709	28231	29634	41	35	1483	1591	1560	1335	151926	146699	154886	154414	269	173	0	0	4.94286
3315038	3313941	putative integral membrane protein	406	349	403	359	43829	40175	43344	38589	44	37	1999	2068	1972	1902	204783	190680	195754	219996	285	184	0	0	4.97297
176710	175586	Butyryl-CoA dehydrogenase (EC 1.3.99.2)	158	112	168	125	17097	12900	18070	13422	16	13	800	774	670	640	82017	71379	66511	74059	101	65	0	0	5
2263724	2264077	hypothetical protein	8	1	2	4	867	189	297	523	1	1	13	21	19	17	1384	1989	1945	1984	8	5	1.97618e-48	7.45593e-48	5
2954769	2956229	Drug resistance transporter EmrB/QacA subfamily	18	16	14	19	2017	1949	1522	2091	1	1	91	95	84	65	9348	8827	8419	7624	9	5	4.92299e-182	3.60926e-181	5
778945	781791	Glycine dehydrogenase [decarboxylating] (glycine cleavage system P protein) (EC 1.4.4.2)	1284	1072	1218	1312	138433	123442	130985	140764	54	46	7007	7517	6760	4886	717512	692973	670928	564881	362	232	2.91427e-61	1.25068e-60	5.04348
3684542	3685600	ABC-type Fe3+-siderophore transport system, permease component	119	62	85	90	12890	7241	9182	9731	10	9	445	561	519	423	45601	51765	51510	48996	72	46	0	0	5.11111
781805	782932	Aminomethyltransferase (glycine cleavage system T protein) (EC 2.1.2.10)	650	597	672	702	70078	68757	72341	75298	74	63	3860	4150	3699	2728	395279	382626	367210	315390	505	323	2.73552e-242	2.302e-241	5.12698
20249	19221	Glutaminase (EC 3.5.1.2)	989	1020	979	962	106608	117393	105324	103242	122	105	5959	5680	5291	4841	610246	523617	525126	559780	835	539	4.69145e-290	4.29329e-289	5.13333
1387921	1389183	Major facilitator superfamily	382	374	455	389	41190	43102	49015	41818	40	34	2196	2330	2216	2018	224957	214833	219965	233416	273	176	0	0	5.17647
1328192	1333087	NAD-specific glutamate dehydrogenase (EC 1.4.1.2), large form	4074	3252	3568	3480	439177	374290	383703	373239	93	80	20534	23819	22001	14367	2102688	2195813	2183614	1661114	650	415	4.99796e-243	4.22426e-242	5.1875
764679	765785	ABC-type Fe3+-siderophore transport system, permease component	319	210	274	212	34428	24280	29485	22814	29	25	1465	1612	1416	1206	150052	148636	140616	139489	203	130	0	0	5.2
1873567	1873770	3-ketosteroid-delta-1-dehydrogenase	4	14	11	8	431	1704	1267	924	6	5	45	63	53	47	4677	5822	5312	5523	40	26	2.24614e-153	1.53891e-152	5.2
1305341	1305030	hypothetical protein	178	246	182	173	19251	28407	19596	18578	80	68	1153	1117	1080	995	118080	103028	107225	115048	549	355	0	0	5.22059
3324535	3325023	FIG00389896: hypothetical protein	89	112	121	152	9623	12959	13110	16352	31	26	670	646	555	715	68638	59600	55105	82741	208	136	0	0	5.23077
2824414	2823485	Cytochrome oxidase assembly protein	213	205	196	184	23027	23591	21124	19812	27	23	1187	1160	1137	961	121609	107014	112912	111137	188	121	0	0	5.26087
3625809	3624988	HAD-superfamily hydrolase, subfamily IIB	795	806	783	724	85719	92800	84213	77726	120	103	4703	4404	4338	4172	481633	406008	430591	482374	846	547	4.50492e-264	3.95432e-263	5.31068
3689161	3690759	ABC transporter ATP-binding protein	101	67	89	106	10889	7728	9648	11457	7	6	506	609	539	382	51902	56152	53532	44198	50	32	0	0	5.33333
22568	22425	hypothetical protein	5	6	12	6	547	705	1306	687	6	5	46	36	36	37	4743	3349	3623	4304	42	27	6.3662e-125	3.97477e-124	5.4
3682267	3683355	Vitamin B12 ABC transporter, B12-binding component BtuF	119	99	101	103	12901	11490	10910	11101	12	10	530	694	626	479	54327	63998	62216	55441	84	54	0	0	5.4
2166712	2167461	Hydrolase, alpha/beta hydrolase fold family	361	309	302	323	38995	35608	32562	34646	55	47	1951	2120	2016	1465	199798	195444	200179	169440	397	254	0	0	5.40426
765788	767695	ABC-type Fe3+-siderophore transport system, ATPase component	588	522	580	556	63381	60153	62445	59735	37	32	3460	3650	3162	2819	354329	336492	313848	325978	270	174	1.68677e-302	1.55095e-301	5.4375
1240642	1240034	PROBABLE MEMBRANE PROTEIN	195	169	176	189	21052	19559	18974	20370	38	32	1134	1087	1112	891	116152	100207	110379	103028	273	176	0	0	5.5
2112899	2111370	Undecaprenyl-phosphate galactosephosphotransferase (EC 2.7.8.6)	30	39	38	36	3279	4498	4190	3868	3	2	198	126	199	149	20344	11623	19832	17248	17	11	4.47196e-227	3.62154e-226	5.5
3370087	3370563	hypothetical protein	21	20	17	13	2330	2373	1887	1473	4	4	122	103	85	107	12513	9546	8506	12407	34	22	9.24686e-286	8.44212e-285	5.5
2556413	2555247	1-hydroxy-2-methyl-2-(E)-butenyl 4-diphosphate synthase (EC 1.17.7.1)	1040	946	1028	1034	112121	108868	110631	110936	110	94	6272	6568	6231	4999	642304	605507	618482	578032	814	523	0	0	5.56383
2661766	2662566	ABC-type Fe3+-siderophore transport system, ATPase component	60	61	52	41	6485	7076	5618	4439	8	7	320	334	334	249	32815	30821	33184	28885	61	39	0	0	5.57143
2094910	2093345	FIG01028685: hypothetical protein	98	82	104	94	10583	9515	11251	10082	7	6	556	525	552	460	56956	48478	54814	53290	52	34	0	0	5.66667
761747	762805	putative iron ABC transporter, substrate binding protein	1502	1373	1586	1739	161963	158059	170620	186516	187	159	9016	10856	9665	8365	923286	1000844	959237	967136	1413	908	2.55288e-70	1.1835e-69	5.71069
2838754	2839437	hypothetical protein	385	332	414	386	41599	38270	44620	41492	71	60	2381	2453	2404	2098	243825	226201	238620	242555	538	347	0	0	5.78333
2536932	2535949	Transcription termination protein NusA	854	704	821	760	92126	81017	88346	81538	102	87	4783	5506	4805	4590	489809	507601	476984	530714	789	509	0	0	5.85057
1441760	1441077	putative oxidoreductase	1373	1124	1257	1225	147996	129393	135253	131432	232	198	7441	8587	7986	7272	762014	791637	792602	840743	1805	1164	1.90452e-88	9.98967e-88	5.87879
1939266	1939895	LysE-family efflux protein	152	183	164	166	16438	21065	17656	17850	33	28	1099	1084	1062	944	112562	99993	105497	109140	262	169	0	0	6.03571
1240030	1238927	Mrp protein homolog	229	228	267	234	24693	26262	28801	25176	27	23	1690	1629	1567	1255	173082	150256	155583	145182	219	141	0	0	6.13043
178033	177065	ABC-type Fe3+-siderophore transport system, permease 2 component	569	493	612	428	61353	56774	65829	45910	69	59	4001	3595	3188	3053	409710	331443	316404	352967	563	363	0	0	6.15254
936482	937381	Rhodanese domain protein UPF0176, Actinobacterial subgroup	619	501	580	558	66771	57690	62383	59927	80	68	4032	3771	3636	3349	412891	347688	360950	387267	648	419	0	0	6.16176
7461	6163	Ribosomal RNA large subunit methyltransferase N (EC 2.1.1.-)	900	872	965	940	97019	100459	103790	100825	90	77	6640	6184	5868	5823	679973	570070	582444	673307	745	482	0	0	6.25974
3903991	3903416	FMN reductase, NADPH-dependent	259	261	283	195	27947	30078	30499	20921	55	47	1775	1948	1835	1183	181797	179649	182181	136881	462	295	0	0	6.2766
2537501	2536935	FIG000325: clustered with transcription termination protein NusA	523	571	585	608	56374	65727	62961	65274	129	110	3882	4093	3713	3701	397527	377370	368559	427987	1071	692	0	0	6.29091
1595782	1597239	Ferredoxin--NADP(+) reductase, actinobacterial (eukaryote-like) type (EC 1.18.1.2)	2724	2480	2523	2772	293620	285460	271327	297314	230	196	17608	18980	17336	16898	1803051	1749702	1720626	1953721	1917	1239	9.34208e-257	8.07214e-256	6.32143
3368456	3370078	membrane transport protein	52	24	40	38	5639	2821	4332	4109	3	2	218	235	196	218	22350	21745	19510	25245	21	13	0	0	6.5
1298787	1299923	tRNA-specific 2-thiouridylase MnmA	1023	1072	1195	1004	110364	123473	128589	107684	120	103	7792	7823	7147	7406	797935	721200	709367	856250	1047	678	0	0	6.58252
3586503	3586336	hypothetical protein	205	240	229	238	22169	27731	24699	25599	174	149	1635	1709	1676	1457	167492	157626	166418	168559	1522	982	0	0	6.5906
3588019	3586505	Lysyl-tRNA synthetase (class II) (EC 6.1.1.6)	1524	1546	1566	1510	164315	177949	168449	161999	129	111	11493	11532	10538	10144	1176895	1063077	1045908	1172861	1139	735	5.83813e-101	3.26581e-100	6.62162
3386475	3387269	FIG00389957: hypothetical protein	138	121	137	120	14916	13957	14802	12899	20	17	964	939	999	748	98787	86578	99166	86549	181	116	0	0	6.82353
2091548	2093119	Beta-glucanase precursor (EC 3.2.1.73)	245	159	210	257	26421	18360	22597	27640	17	15	1609	1920	1762	1217	164768	177068	174961	140806	163	104	0	0	6.93333
17497	17865	COG0681: Signal peptidase I	5	5	9	2	632	583	991	291	1	1	21	17	27	33	2211	1604	2751	3915	10	7	1.43925e-66	6.53146e-66	7
23067	22858	hypothetical protein	0	2	3	5	0	335	325	629	1	1	11	20	10	19	1177	1866	1036	2226	11	7	2.48684e-59	1.0475e-58	7
2208762	2207536	ABC transporter, permease protein	172	187	196	164	18607	21565	21114	17685	18	16	1427	1511	1341	1161	146215	139319	133147	134332	175	112	0	0	7
3313196	3311748	Drug resistance transporter EmrB/QacA subfamily	235	214	271	283	25385	24690	29144	30403	22	18	1773	1914	1742	1770	181584	176527	172937	204701	196	126	0	0	7
1651799	1653937	Ribonucleotide reductase of class Ib (aerobic), alpha subunit (EC 1.17.4.1)	3757	3327	3338	3542	405001	382885	358998	379922	208	178	24540	31108	28085	21684	2512877	2867759	2787397	2507043	1945	1247	0	0	7.00562
729315	728779	hypothetical protein	103	71	102	68	11200	8265	11068	7386	20	17	714	711	651	514	73141	65594	64680	59443	190	122	0	0	7.17647
2431847	2430510	major facilitator superfamily MFS_1	494	453	497	475	53348	52179	53481	51044	45	39	3800	3802	3557	3539	389181	350560	353080	409215	433	280	0	0	7.17949
2328330	2328578	WhiB-like transcription regulator	734	762	728	621	79144	87723	78373	66700	365	313	6267	5714	5517	5206	641783	526743	547629	601895	3600	2327	0	0	7.4345
3533840	3532170	TPP-requiring enzyme co-localized with fatty acid metabolic genes	272	227	250	235	29416	26212	26885	25238	18	16	2134	2187	1872	1673	218572	201673	185800	193461	185	119	0	0	7.4375
3354884	3356290	Histidine transport protein (permease)	75	77	62	73	8184	8902	6758	7927	6	5	533	583	509	492	54675	53822	50519	56939	59	38	0	0	7.6
181039	181272	hypothetical protein	41	37	42	40	4464	4328	4613	4303	22	18	348	341	316	269	35729	31437	31420	31163	215	138	0	0	7.66667
3663313	3662882	universal stress protein UspA	1160	1168	1145	1200	125068	134478	123204	128753	346	296	11042	9845	9492	8434	1130761	907611	942091	975130	3547	2289	7.64766e-243	6.44969e-242	7.73311
2840303	2841676	Fumarate hydratase class II (EC 4.2.1.2)	1006	890	1030	1126	108513	102430	110817	120842	94	80	8692	9638	9231	6294	890150	888481	916197	727770	972	622	0	0	7.775
731796	729904	hypothetical protein	535	329	473	372	57738	37973	50923	40002	28	24	4146	3761	3389	2678	424548	346792	336396	309717	291	187	0	0	7.79167
187169	186876	Siderophore biosynthesis non-ribosomal peptide synthetase modules	28	16	24	14	3049	1854	2591	1503	8	7	188	185	158	115	19278	17081	15714	13390	86	55	0	0	7.85714
3683400	3684461	Vitamin B12 ABC transporter, B12-binding component BtuF	184	142	192	170	19919	16355	20655	18316	20	17	1328	1649	1536	1156	136005	152071	152463	133692	210	135	0	0	7.94118
270201	273464	Peptide synthetase	928	625	848	674	100075	71973	91216	72291	30	25	7433	7040	6278	5071	761228	649019	623090	586327	312	200	0	0	8
183366	182014	Enterobactin exporter EntS	522	316	496	348	56302	36449	53352	37397	39	33	4389	3865	3639	2664	449510	356368	361201	308053	424	272	0	0	8.24242
1297555	1298790	Cysteine desulfurase (EC 2.8.1.7)	982	1136	1107	1047	105846	130815	119044	112374	110	94	9602	9705	9112	9163	983285	894740	904376	1059463	1200	777	0	0	8.26596
175557	174328	Acyl-CoA dehydrogenase; probable dibenzothiophene desulfurization enzyme	88	63	71	56	9557	7255	7729	6050	7	6	588	721	597	527	60268	66554	59326	60974	78	50	0	0	8.33333
2432779	2431889	FIG00733871: hypothetical protein	924	874	819	806	99646	100657	88151	86517	122	105	8371	7901	7564	6805	857223	728370	750793	786803	1357	876	0	0	8.34286
3354697	3354131	Phosphoglycerate mutase family	424	419	440	413	45710	48279	47359	44300	95	81	4033	4015	3587	3415	413066	370150	356044	394818	1048	676	0	0	8.34568
3898903	3900057	Putative Dyp-type peroxidase, associated with bacterial analog of Cox17 protein	129	95	123	130	13951	10940	13279	13960	13	11	1065	1197	1111	852	109125	110390	110293	98557	144	92	0	0	8.36364
2101462	2097995	hypothetical protein	167	138	180	182	18077	15885	19446	19533	6	5	1507	1439	1600	1266	154320	132669	158864	146411	66	42	0	0	8.4
303237	304391	Putative Dyp-type peroxidase, associated with bacterial analog of Cox17 protein	123	98	123	135	13309	11299	13226	14506	13	11	1090	1173	1164	879	111714	108209	115528	101706	147	94	0	0	8.54545
180009	179155	iron-chelator utilization protein	1735	1435	1729	1337	187092	165169	185956	143406	233	199	16383	14840	13417	12902	1677687	1368099	1331644	1491694	2657	1716	1.49749e-198	1.13662e-197	8.62312
179153	178104	ABC-type Fe3+-siderophore transport system, permease component	666	494	676	499	71853	56860	72691	53598	71	60	5876	5789	4931	4901	601762	533735	489415	566621	808	521	0	0	8.68333
266934	268583	2,3-dihydroxybenzoate-AMP ligase (EC 2.7.7.58) of siderophore biosynthesis	540	413	486	478	58286	47534	52361	51365	37	31	4841	4876	4449	3534	495790	449534	441568	408670	423	272	0	0	8.77419
2097166	2096207	glycosyl transferase, family 2	59	33	61	60	6409	3846	6588	6504	7	6	521	518	584	385	53408	47782	58051	44581	82	53	0	0	8.83333
184779	183607	non-ribosomal peptide synthetase	259	170	195	203	27934	19590	21058	21827	22	19	2284	2193	2037	1468	233922	202171	202169	169800	268	172	0	0	9.05263
188714	187914	Non-ribosomal peptide synthetase modules, pyoverdine @ Siderophore biosynthesis non-ribosomal peptide synthetase modules	198	145	181	171	21437	16767	19562	18359	27	23	1950	1779	1598	1291	199703	164013	158612	149288	326	209	0	0	9.08696
1440995	1439934	Low-specificity L-threonine aldolase (EC 4.1.2.48)	1284	1029	1207	1216	138435	118417	129888	130505	142	121	11170	12871	11850	10154	1143890	1186591	1176164	1173981	1711	1101	0	0	9.09917
181038	180034	FIG01169578: hypothetical protein	1167	859	1199	1236	125886	98872	128992	132582	142	120	10833	12066	10934	9406	1109323	1112375	1085211	1087454	1698	1093	0	0	9.10833
276130	274022	Basic proline-rich protein precursor	267	189	276	215	28814	21845	29766	23061	14	12	2726	2514	2239	1829	279216	231774	222255	211467	174	111	0	0	9.25
3359174	3360214	2-Oxobutyrate oxidase, putative	984	811	843	1034	106089	93348	90737	110962	112	96	9453	10309	9981	8137	967994	950421	990629	940786	1436	924	0	0	9.625
2479801	2478431	FIG007959: peptidase, M16 family	381	357	419	327	41103	41194	45149	35165	34	29	3877	3873	3739	3567	397075	357069	371118	412399	433	280	0	0	9.65517
709729	710985	Permeases of the major facilitator superfamily	177	128	153	99	19092	14774	16457	10619	14	12	1354	1739	1241	1468	138693	160372	123181	169829	182	117	0	0	9.75
268580	269920	Siderophore biosynthesis protein, monooxygenase	503	330	442	425	54300	38041	47527	45623	40	34	4855	5106	4554	3581	497191	470733	451986	414012	532	341	0	0	10.0294
269917	270162	hypothetical protein	70	44	55	78	7567	5120	5915	8393	32	27	688	772	694	500	70464	71180	68967	57900	426	272	0	0	10.0741
1396310	1397941	Cytochrome d ubiquinol oxidase subunit I (EC 1.10.3.-)	226	165	191	217	24421	19000	20551	23301	15	13	1315	2829	2671	1877	134682	260807	265186	217056	210	134	0	0	10.3077
714610	713093	proton antiporter efflux pump	89	80	99	108	9599	9320	10657	11672	7	6	883	1048	844	931	90451	96645	83818	107698	96	62	0	0	10.3333
727802	728593	non-ribosomal peptide synthetase	116	100	99	85	12603	11576	10677	9126	16	13	1243	1118	1104	790	127313	103134	109625	91410	212	136	0	0	10.4615
590665	590910	hypothetical protein	501	568	547	429	54068	65400	58824	46063	266	228	6320	5387	4994	6357	647249	496606	495720	735042	3700	2413	0	0	10.5833
917	1252	Siderophore biosynthesis non-ribosomal peptide synthetase modules	47	39	55	48	5070	4502	5979	5212	18	15	649	593	524	407	66457	54701	52053	47145	255	163	0	0	10.8667
185047	184781	hypothetical protein	9	5	8	6	991	689	915	708	3	3	83	109	96	62	8522	10073	9624	7218	52	33	0	0	11
183339	183581	hypothetical protein	87	46	77	56	9379	5345	8337	6101	35	30	844	888	900	605	86430	81903	89419	69999	526	337	0	0	11.2333
3664067	3663369	Dienelactone hydrolase family	1155	1069	1150	1130	124578	123068	123680	121204	206	176	15504	13864	12971	11966	1587641	1278132	1287386	1383521	3067	1980	0	0	11.25
264292	264948	Isochorismatase (EC 3.3.2.1) of siderophore biosynthesis	431	351	405	345	46490	40489	43632	37004	74	63	4741	5327	5058	3872	485571	491072	502022	447718	1141	733	0	0	11.6349
2660732	2661769	ABC-type Fe3+-siderophore transport system, permease 2 component	48	54	53	36	5222	6268	5785	3962	5	5	654	722	532	558	67012	66573	52850	64524	93	60	0	0	12
768302	770131	Methionine ABC transporter ATP-binding protein	191	156	164	173	20675	18003	17703	18660	12	10	1915	2622	2393	2003	196133	241761	237520	231639	192	123	0	0	12.3
185820	185969	hypothetical protein	5	2	5	1	565	317	561	179	3	2	33	46	38	33	3420	4244	3829	3920	39	25	0	0	12.5
3898421	3898855	Copper metallochaperone, bacterial analog of Cox17 protein	52	29	49	54	5691	3383	5356	5795	13	11	608	622	641	494	62263	57382	63673	57193	214	138	0	0	12.5455
1945478	1945618	hypothetical protein	2	2	2	3	322	238	217	339	2	1	12	16	24	20	1300	1512	2390	2312	20	13	1.51377e-118	9.17029e-118	13
2097939	2097163	hypothetical protein	20	18	27	35	2253	2145	2994	3810	4	3	337	325	322	239	34599	30026	32019	27646	62	39	0	0	13
2102187	2101462	hypothetical protein	18	13	20	28	2005	1526	2242	3070	3	3	274	308	292	254	28107	28482	29031	29398	61	39	0	0	13
2640154	2641674	Desferrioxamine E biosynthesis protein DesA @ Siderophore biosynthesis L-2,4-diaminobutyrate decarboxylase	19	19	17	5	2113	2244	1930	541	1	1	221	225	225	161	22650	20813	22415	18709	21	13	0	0	13
2659650	2660726	ABC-type Fe3+-siderophore transport system, permease component	113	94	131	109	12219	10852	14093	11703	13	11	1614	1672	1569	1328	165286	154169	155732	153607	226	145	0	0	13.1818
2102924	2102217	Glycosyltransferase, family 28	25	24	35	37	2727	2778	3849	4030	5	4	393	397	411	304	40324	36639	40826	35216	84	54	0	0	13.5
264945	265703	3-oxoacyl-[acyl-carrier protein] reductase (EC 1.1.1.100)	237	166	235	178	25593	19156	25371	19134	34	29	3293	3293	3032	2487	337260	303650	300933	287540	629	404	0	0	13.931
1443198	1441804	FIG01122858: hypothetical protein	3089	2242	2705	2739	332977	258033	290869	293847	247	210	39527	44754	40275	36557	4047596	4125651	3997281	4226486	4559	2938	0	0	13.9905
186315	186007	hypothetical protein	5	2	6	3	543	234	651	325	1	1	52	43	41	33	5386	4011	4118	3867	21	14	0	0	14
2643031	2645379	Desferrioxamine E biosynthesis protein DesD @ Siderophore synthetase superfamily, group C @ Siderophore synthetase component, ligase	37	28	35	34	4039	3295	3801	3692	1	1	345	388	367	282	35424	35811	36512	32698	23	14	0	0	14
1399103	1402342	Transport ATP-binding protein CydD	213	184	203	184	22992	21177	21931	19815	7	6	1827	3575	3164	2383	187109	329594	314070	275547	133	85	0	0	14.1667
2103325	2102921	Polysaccharide biosynthesis protein CpsF	21	12	13	19	2328	1469	1497	2136	5	4	257	220	245	197	26396	20311	24405	22810	89	57	0	0	14.25
265756	266937	Isochorismate synthase (EC 5.4.4.2) of siderophore biosynthesis	227	174	205	173	24544	20069	22117	18646	21	18	3142	3489	3079	2532	321778	321641	305640	292744	408	262	0	0	14.5556
3905064	3904039	Ribonucleotide reductase of class Ib (aerobic), beta subunit (EC 1.17.4.1)	157	155	175	142	17006	17924	18919	15320	19	16	2521	3002	2765	1671	258181	276828	274514	193203	383	244	0	0	15.25
1943986	1944996	ABC-type Fe3+-siderophore transport system, periplasmic iron-binding component	278	210	249	227	29974	24180	26859	24350	30	26	3738	4196	3971	3867	382845	386873	394159	447088	615	398	0	0	15.3077
302755	303189	Copper metallochaperone, bacterial analog of Cox17 protein	35	21	41	49	3854	2446	4506	5277	10	9	564	662	696	471	57793	61079	69094	54475	217	139	0	0	15.4444
1300299	1299982	Hemerythrin HHE cation binding domain protein	102	102	147	130	11030	11813	15880	14015	48	41	2436	2592	2400	1912	249447	238976	238239	221093	1159	745	0	0	18.1707
1397967	1398992	Cytochrome d ubiquinol oxidase subunit II (EC 1.10.3.-)	126	95	113	128	13606	11002	12174	13820	14	12	1390	3084	2717	1889	142415	284385	269683	218411	349	222	0	0	18.5
3203154	3204329	Flavohemoprotein (Hemoglobin-like protein) (Flavohemoglobin) (Nitric oxide dioxygenase) (EC 1.14.12.17)	49	35	55	61	5361	4094	5974	6592	5	4	858	1090	918	897	87932	100496	91190	103708	126	81	0	0	20.25
1637034	1638770	Succinate dehydrogenase flavoprotein subunit (EC 1.3.99.1)	64	88	87	77	6951	10167	9461	8354	5	5	1628	2253	2158	1560	166788	207761	214240	180396	172	110	0	0	22
2096051	2094897	FIG01028946: hypothetical protein	31	21	38	34	3397	2524	4100	3726	3	2	527	497	514	472	54007	45888	51056	54625	68	44	0	0	22
2662580	2663548	Ferrichrome ABC transporter	75	51	52	50	8131	5909	5614	5435	7	6	1614	1901	1593	1121	165312	175311	158114	129659	253	162	0	0	27
20458	20880	cytosolic long-chain acyl-CoA thioester hydrolase family protein	357	292	306	376	38524	33676	32913	40402	100	86	10885	10343	10157	9710	1114689	953518	1008080	1122643	3835	2481	0	0	28.8488
3665126	3664155	Inosine-uridine preferring nucleoside hydrolase (EC 3.2.2.1)	48	38	39	33	5217	4383	4233	3616	5	4	1140	1081	962	1316	116795	99695	95510	152239	182	119	0	0	29.75
1302236	1304941	Multicopper oxidase	120	127	154	140	12979	14634	16589	15021	6	5	4260	4446	4260	3427	436308	409926	422828	396217	239	153	0	0	30.6
3907263	3905098	Ribonucleotide reductase of class Ib (aerobic), alpha subunit (EC 1.17.4.1)	306	230	217	247	33084	26564	23375	26520	14	12	10153	11401	10729	7463	1039660	1051087	1064928	862918	724	463	0	0	38.5833
3907748	3907260	Ribonucleotide reduction protein NrdI	99	95	91	122	10706	10970	9849	13163	26	22	4005	4565	4380	3452	410175	420867	434711	399160	1324	851	0	0	38.6818
592490	592861	hypothetical protein	139	157	168	165	15056	18130	18168	17787	54	46	7781	7855	7351	7177	796801	724116	729659	829787	3201	2070	0	0	45
1300436	1301116	POSSIBLE TRANSCRIPTIONAL REGULATORY PROTEIN	60	77	57	52	6558	8936	6212	5669	11	10	3433	3494	3357	3106	351593	322180	333187	359091	776	501	0	0	50.1
1301173	1302243	hypothetical protein	39	30	43	31	4264	3455	4634	3347	4	3	1978	1861	1679	1507	202544	171585	166671	174239	258	166	0	0	55.3333
187874	187686	hypothetical protein	1	0	1	0	138	20	157	71	0	0	2	5	3	2	306	518	312	252	2	1	1.61472e-12	3.21531e-12	#DIV/0!
373988	372192	conjugative transfer gene complex protein	15	5	23	19	1676	581	2486	2063	1	0	15	25	23	22	1598	2317	2354	2563	1	1	0.00847788	0.0109357	#DIV/0!
1826890	1826771	hypothetical protein	0	0	0	0	0	3	0	66	0	0	1	2	0	0	175	256	48	112	1	1	4.81545e-49	1.8311e-48	#DIV/0!
2617302	2615983	Phage major capsid protein	6	7	7	4	744	813	855	432	0	0	13	19	18	10	1367	1792	1799	1167	1	1	2.69154e-11	5.14771e-11	#DIV/0!
2631916	2631644	hypothetical protein	0	3	1	1	103	348	149	108	0	0	2	3	3	2	263	292	300	324	1	1	0.0263094	0.0328422	#DIV/0!
3215289	3213961	putative sugar binding secreted protein	9	11	12	12	1047	1373	1340	1388	1	0	20	19	16	12	2075	1768	1680	1401	2	1	0.0100629	0.0129413	#DIV/0!
3702214	3703614	hypothetical protein	7	6	15	5	855	711	1629	635	0	0	14	25	12	5	1528	2392	1204	631	1	1	0.00084118	0.00116169	#DIV/0!
3704850	3705575	Phage excisionase # putative	4	3	1	1	445	346	210	108	0	0	20	14	7	8	2132	1355	762	999	2	1	2.41186e-50	9.28062e-50	#DIV/0!
3707109	3708197	Chromosome (plasmid) partitioning protein ParB	4	0	3	2	504	0	325	214	0	0	18	31	15	13	1894	2932	1543	1532	2	1	3.56073e-158	2.46136e-157	#DIV/0!
2626553	2626296	hypothetical protein	2	1	0	4	242	139	28	486	1	0	8	2	4	5	890	207	401	636	3	2	1.39032e-07	2.32079e-07	#DIV/0!
3706492	3707112	hypothetical protein	5	1	1	3	592	116	107	325	0	0	18	17	17	15	1896	1634	1768	1743	4	2	3.82697e-97	2.11029e-96	#DIV/0!
3703876	3704760	Phage replication protein # ACLAME 208	8	5	7	5	963	663	831	577	1	0	38	41	38	21	3931	3803	3864	2531	6	3	2.2302e-102	1.26031e-101	#DIV/0!
3705760	3705987	hypothetical protein	0	0	0	0	8	47	0	88	0	0	12	11	4	6	1231	1101	446	719	6	3	0	0	#DIV/0!
1945850	1945963	hypothetical protein	0	1	0	1	20	179	0	159	0	0	4	3	5	7	417	341	503	858	7	4	4.03856e-38	1.35823e-37	#DIV/0!
2111310	2111158	hypothetical protein	1	0	0	0	108	0	95	82	0	0	8	4	8	10	857	440	890	1256	8	5	1.79521e-152	1.21917e-151	#DIV/0!
2641671	2643017	Siderophore biosynthesis protein, monooxygenase	8	8	14	12	904	934	1546	1293	1	0	191	186	208	132	19628	17235	20732	15266	21	13	0	0	#DIV/0!
